# Supplementary material for: A synopsis of centipedes in Brazilian caves: hidden species diversity that needs conservation (Myriapoda, Chilopoda)
Source: Zookeys. 2018 Feb 12;(737):13–56. doi: 10.3897/zookeys.737.20307 (PMC5904458; doi:10.3897/zookeys.737.20307)
Supplement: XML Treatment for Sphendononema guildingii [file zookeys.737.20307-treatment1.xml]

<!DOCTYPE tp:taxon-treatment
  PUBLIC "-//TaxonX//DTD Taxonomic Treatment Publishing DTD v0 20100105//EN" "tax-treatment-NSO.dtd">
<tp:taxon-treatment xmlns:tp="http://www.plazi.org/taxpub"><tp:treatment-meta><kwd-group><label>Taxon classification</label><kwd><named-content xmlns:xlink="http://www.w3.org/1999/xlink" content-type="kingdom">Animalia</named-content></kwd><kwd><named-content xmlns:xlink="http://www.w3.org/1999/xlink" content-type="order">Scutigeromorpha</named-content></kwd><kwd><named-content xmlns:xlink="http://www.w3.org/1999/xlink" content-type="family">Pselliodidae</named-content></kwd></kwd-group><mixed-citation publication-type="journal"><person-group><name><surname>Chagas-Jr</surname><given-names>Amazonas</given-names></name><name><surname>Bichuette</surname><given-names>Maria Elina</given-names></name></person-group><article-title>A synopsis of centipedes in Brazilian caves: hidden species diversity that needs conservation (<tp:taxon-name><tp:taxon-name-part taxon-name-part-type="subphylum">Myriapoda</tp:taxon-name-part></tp:taxon-name>, <tp:taxon-name><tp:taxon-name-part taxon-name-part-type="class">Chilopoda</tp:taxon-name-part></tp:taxon-name>)</article-title><source>Zookeys</source><day>12</day><month>2</month><year>2018</year><volume>2018</volume><issue>737</issue><fpage>13</fpage><lpage>56</lpage><pub-id pub-id-type="doi">10.3897/zookeys.737.20307</pub-id></mixed-citation></tp:treatment-meta><tp:nomenclature><tp:taxon-name>
                    <tp:taxon-name-part taxon-name-part-type="genus" reg="Sphendononema">Sphendononema</tp:taxon-name-part>
                    <tp:taxon-name-part taxon-name-part-type="species" reg="guildingii">guildingii</tp:taxon-name-part>
                  </tp:taxon-name><tp:taxon-authority>(Newport, 1845)</tp:taxon-authority></tp:nomenclature><tp:treatment-sec sec-type="Published records" id="SECID0EFDAE"><title>Published records.</title><p>None.</p></tp:treatment-sec><tp:treatment-sec sec-type="material" id="SECID0EKDAE"><title>Material examined.</title><p>
                    <bold>PARÁ</bold>: Parauapebas (Equatorial Rainforest and “Campos Rupestres”), Iron Ore: Gruta N5E 02, Gruta N5E 09, Gruta N5S 20, (<named-content xmlns:xlink="http://www.w3.org/1999/xlink" content-type="dwc:institutional_code" xlink:type="simple">MNRJ</named-content>) 4 spec, 22.iii–03.iv.2005, Andrade, R. &amp; Arnone, IS; Gruta N5S 02, Gruta N5S 06, (<named-content xmlns:xlink="http://www.w3.org/1999/xlink" content-type="dwc:institutional_code" xlink:type="simple">MNRJ</named-content>) 4 spec, 03–13.v.2005, Andrade, R. &amp; Arnone, I; Gruta S11C 14, Gruta S11D 96, Gruta <!--PageBreak--><!--PageBreak-->S11D 01, Gruta S11B 49, Gruta S11B 23, Gruta S11D 12, Gruta S11B 13, Gruta S11A 26, Gruta S11A 26, Gruta S11C 08, Gruta S11D 39, Gruta S11D 55, Gruta S11 D10, (<named-content xmlns:xlink="http://www.w3.org/1999/xlink" content-type="dwc:institutional_code" xlink:type="simple">MNRJ</named-content>) 26 spec, 23.viii–02.ix.2007, Andrade, R.; Gruta N1 22, Gruta N1 37, Gruta N1 173, Gruta N1 25, Gruta N1 37, (<named-content xmlns:xlink="http://www.w3.org/1999/xlink" content-type="dwc:institutional_code" xlink:type="simple">MNRJ</named-content>) 11 spec, 28.ix–03.x.2007, Andrade, R.; Gruta N5S 37 CL; Gruta N4E 14 AF; Gruta N4E 10AF; Gruta N5S 8AF; Gruta N5S 5 8AF; Gruta N5S 21AF; Gruta N4E 26AF; Gruta N4E 61CL; Gruta N4E 26 CL; Gruta N4E 61 AF; Gruta N5S 8 CL; (<named-content xmlns:xlink="http://www.w3.org/1999/xlink" content-type="dwc:institutional_code" xlink:type="simple">MNRJ</named-content>) 18 spec, 07–12.x.2008, Andrade, R. et al.; Gruta GEM 1578 CL, (<named-content xmlns:xlink="http://www.w3.org/1999/xlink" content-type="dwc:institutional_code" xlink:type="simple">MNRJ</named-content>) 3 spec, 17–24.x.2008; Curionópolis (Equatorial Rainforest and “Campos Rupestres”), Iron Ore: Gruta SL 74 CL, (<named-content xmlns:xlink="http://www.w3.org/1999/xlink" content-type="dwc:institutional_code" xlink:type="simple">MNRJ</named-content>) 4 spec, 17–24.x.2008, Andrade, R. et al.; Canaã dos Carajás (Equatorial Rainforest and “Campos Rupestres”), Iron Ore: Gruta NV 06, (<named-content xmlns:xlink="http://www.w3.org/1999/xlink" content-type="dwc:institutional_code" xlink:type="simple">MNRJ</named-content>) 1 spec, 22–28.ii.2005, Andrade, R., Arnone, I.; Gruta S11C 0124, Gruta S11C 0147, Gruta S11C 0153, (<named-content xmlns:xlink="http://www.w3.org/1999/xlink" content-type="dwc:institutional_code" xlink:type="simple">UFMT</named-content>) 4 spec, 01–08.viii.2015, BioEspeleo Consultoria Ambiental; Caverna ST 0068, (<named-content xmlns:xlink="http://www.w3.org/1999/xlink" content-type="dwc:institutional_code" xlink:type="simple">UFMT</named-content>) 1 spec, 26.i.2016, BioEspeleo Consultoria Ambiental; Altamira (Equatorial Rainforest), Sandstone and Shale: Caverna Leonardo da Vinci, (<abbrev xmlns:xlink="http://www.w3.org/1999/xlink" content-type="institution" xlink:title="Universidade Federal de São Carlos, São Paulo, Brazil" id="ABBRID0EHFAE" xlink:type="simple">UFSCAR</abbrev>) 1 spec, xii.2010, Bichuette, ME., Gallão, JE., von Schimonsky, DM.; Abrigo Paratizinho, (<abbrev xmlns:xlink="http://www.w3.org/1999/xlink" content-type="institution" xlink:title="Universidade Federal de São Carlos, São Paulo, Brazil" id="ABBRID0EMFAE" xlink:type="simple">UFSCAR</abbrev>) 2 spec, 04.iv.2011, Bichuette, ME., Gallão, JE., Pedroso, DR., von Schimonsky, DM. <bold>GOIÁS</bold>: São Domingos (Cerrado), Limestone: Lapa São Mateus-Imbira III, (<abbrev xmlns:xlink="http://www.w3.org/1999/xlink" content-type="institution" xlink:title="Universidade Federal de São Carlos, São Paulo, Brazil" id="ABBRID0ETFAE" xlink:type="simple">UFSCAR</abbrev>) 1 spec, 11.vii.1988, Gregeo UnB, Vendramini, G.; (<abbrev xmlns:xlink="http://www.w3.org/1999/xlink" content-type="institution" xlink:title="Universidade Federal de São Carlos, São Paulo, Brazil" id="ABBRID0EYFAE" xlink:type="simple">UFSCAR</abbrev>) 1 spec, 13.ii.2012, Bichuette, ME.; Lapa Angélica, (<abbrev xmlns:xlink="http://www.w3.org/1999/xlink" content-type="institution" xlink:title="Universidade Federal de São Carlos, São Paulo, Brazil" id="ABBRID0E4FAE" xlink:type="simple">UFSCAR</abbrev>) 1 spec, 20.iv.2011 and (<abbrev xmlns:xlink="http://www.w3.org/1999/xlink" content-type="institution" xlink:title="Universidade Federal de São Carlos, São Paulo, Brazil" id="ABBRID0ECGAE" xlink:type="simple">UFSCAR</abbrev>) 1 spec, 21.iv.2011, Bichuette, ME.; (<abbrev xmlns:xlink="http://www.w3.org/1999/xlink" content-type="institution" xlink:title="Universidade Federal de São Carlos, São Paulo, Brazil" id="ABBRID0EHGAE" xlink:type="simple">UFSCAR</abbrev>) 1 spec, 31.x.2012, Bichuette, ME.; Caverna Sumidouro I, (<abbrev xmlns:xlink="http://www.w3.org/1999/xlink" content-type="institution" xlink:title="Universidade Federal de São Carlos, São Paulo, Brazil" id="ABBRID0EMGAE" xlink:type="simple">UFSCAR</abbrev>) 1 spec, 25.iv.2012 and (<abbrev xmlns:xlink="http://www.w3.org/1999/xlink" content-type="institution" xlink:title="Universidade Federal de São Carlos, São Paulo, Brazil" id="ABBRID0ERGAE" xlink:type="simple">UFSCAR</abbrev>) 1 spec, 17.vi.2012, von Schimonsky, DM., Gallão, JE., Fernandes, CS; Formosa (Cerrado), Limestone: Buraco das Araras, (<abbrev xmlns:xlink="http://www.w3.org/1999/xlink" content-type="institution" xlink:title="Universidade Federal de São Carlos, São Paulo, Brazil" id="ABBRID0EWGAE" xlink:type="simple">UFSCAR</abbrev>) 1 spec, 06.x.2011, Vidal, G.M.; Mambaí (Cerrado), Limestone: Gruta Judite, (<abbrev xmlns:xlink="http://www.w3.org/1999/xlink" content-type="institution" xlink:title="Universidade Federal de São Carlos, São Paulo, Brazil" id="ABBRID0E2GAE" xlink:type="simple">UFSCAR</abbrev>) 2 spec, 01.v.2013, Bichuette, ME., Gallão, JE., von Schimonsky, DM., Rizzato, PP., Borghezan, R.; Gruta Pasto de Vacas, (<abbrev xmlns:xlink="http://www.w3.org/1999/xlink" content-type="institution" xlink:title="Universidade Federal de São Carlos, São Paulo, Brazil" id="ABBRID0EAHAE" xlink:type="simple">UFSCAR</abbrev>) 1 spec, 02.v.2013, Bichuette, ME., Gallão, JE., von Schimonsky, DM., Rizzato, PP., Borghezan, R.; <bold>MATO GROSSO</bold>: Nobres (Cerrado), Limestone: Toca da Serra Rica, (<abbrev xmlns:xlink="http://www.w3.org/1999/xlink" content-type="institution" xlink:title="Universidade Federal de São Carlos, São Paulo, Brazil" id="ABBRID0EHHAE" xlink:type="simple">UFSCAR</abbrev>) 3 spec, 04.v.2015, Bichuette, ME., Chagas-Jr, A., Nunes, GA.; Toca do Sorvete, (<abbrev xmlns:xlink="http://www.w3.org/1999/xlink" content-type="institution" xlink:title="Universidade Federal de São Carlos, São Paulo, Brazil" id="ABBRID0EMHAE" xlink:type="simple">UFSCAR</abbrev>) 1 spec, 06.v.2015, Bichuette, ME., Chagas-Jr, A., Nunes, GA.; <bold>Mato Grosso DO SUL</bold>: Bonito (Cerrado), Limestone: Gruta São Mateus, (<abbrev xmlns:xlink="http://www.w3.org/1999/xlink" content-type="institution" xlink:title="Universidade Federal de São Carlos, São Paulo, Brazil" id="ABBRID0ETHAE" xlink:type="simple">UFSCAR</abbrev>) 1 spec, 26.vi.2012, Cordeiro, LM., Borghezan, R.; <bold>SERGIPE</bold>: Japaratuba (“Restinga” – Atlantic Forest and coastal vegetation), Limestone: Caverna Casa do Caboclo, (<abbrev xmlns:xlink="http://www.w3.org/1999/xlink" content-type="institution" xlink:title="Universidade Federal de São Carlos, São Paulo, Brazil" id="ABBRID0E1HAE" xlink:type="simple">UFSCAR</abbrev>) 2 spec, 19.x.2014, Bichuette, ME.; Simão Dias (Caatinga), Limestone: Toca da Raposa, (<abbrev xmlns:xlink="http://www.w3.org/1999/xlink" content-type="institution" xlink:title="Universidade Federal de São Carlos, São Paulo, Brazil" id="ABBRID0E6HAE" xlink:type="simple">UFSCAR</abbrev>) 2 spec, 19.x.2014, Bichuette, ME.; <bold>BAHIA</bold>: Carinhanha (Caatinga), Limestone: Gruna das Três Cobras, (<abbrev xmlns:xlink="http://www.w3.org/1999/xlink" content-type="institution" xlink:title="Universidade Federal de São Carlos, São Paulo, Brazil" id="ABBRID0EGIAE" xlink:type="simple">UFSCAR</abbrev>) 1 spec, 10.ix.2008, Bichuette, ME.; Gruna Google, (<abbrev xmlns:xlink="http://www.w3.org/1999/xlink" content-type="institution" xlink:title="Universidade Federal de São Carlos, São Paulo, Brazil" id="ABBRID0ELIAE" xlink:type="simple">UFSCAR</abbrev>) 2 spec, 13.ix.2008, Bichuette, ME.; Gruna Vila Nova, (<abbrev xmlns:xlink="http://www.w3.org/1999/xlink" content-type="institution" xlink:title="Universidade Federal de São Carlos, São Paulo, Brazil" id="ABBRID0EQIAE" xlink:type="simple">UFSCAR</abbrev>) 1 spec, 26.vii.2012, Bichuette, ME., Gallão, JE., Rizzato, PP.; Gruna das Três Cobras, (<abbrev xmlns:xlink="http://www.w3.org/1999/xlink" content-type="institution" xlink:title="Universidade Federal de São Carlos, São Paulo, Brazil" id="ABBRID0EVIAE" xlink:type="simple">UFSCAR</abbrev>) 1 spec, 30.v.2012, Bichuette, ME., Gallão, JE.; Caverna Bem Bom, (<abbrev xmlns:xlink="http://www.w3.org/1999/xlink" content-type="institution" xlink:title="Universidade Federal de São Carlos, São Paulo, Brazil" id="ABBRID0E1IAE" xlink:type="simple">UFSCAR</abbrev>) 1 spec, 28.xi.2015, Gallão, JE., Bichuette, ME.; Andaraí (“Campos rupestres” highland heterogeneous vegetation on rocks), Sandstone: Gruna dos Torras, (<abbrev xmlns:xlink="http://www.w3.org/1999/xlink" content-type="institution" xlink:title="Universidade Federal de São Carlos, São Paulo, Brazil" id="ABBRID0E6IAE" xlink:type="simple">UFSCAR</abbrev>) 1 spec, 19.i.2007, Bichuette, ME.; Coribe (Caatinga), Limestone: Gruna do Enfurnado, (<abbrev xmlns:xlink="http://www.w3.org/1999/xlink" content-type="institution" xlink:title="Universidade Federal de São Carlos, São Paulo, Brazil" id="ABBRID0EEJAE" xlink:type="simple">UFSCAR</abbrev>) 2 spec, ix.2007, <!--PageBreak-->Trajano, E., Sansone, D.; <bold>MINAS GERAIS</bold>: Januária (Cerrado-Caatinga transition), Limestone: Gruta do Janelão, (<abbrev xmlns:xlink="http://www.w3.org/1999/xlink" content-type="institution" xlink:title="Universidade Federal de São Carlos, São Paulo, Brazil" id="ABBRID0ENJAE" xlink:type="simple">UFSCAR</abbrev>) 5 spec, 22.vii.2012, Bichuette, ME.; Itacarambi (Cerrado-Caatinga transition), Limestone: Lapa do Branco I, (<abbrev xmlns:xlink="http://www.w3.org/1999/xlink" content-type="institution" xlink:title="Universidade Federal de São Carlos, São Paulo, Brazil" id="ABBRID0ESJAE" xlink:type="simple">UFSCAR</abbrev>) 1 spec, vi.2014 by Monte, BGO.; Lapa do Cipó, (<abbrev xmlns:xlink="http://www.w3.org/1999/xlink" content-type="institution" xlink:title="Universidade Federal de São Carlos, São Paulo, Brazil" id="ABBRID0EXJAE" xlink:type="simple">UFSCAR</abbrev>) 1 spec, 10.iv.2015, Gallão, JE., Monte, BGO and (<abbrev xmlns:xlink="http://www.w3.org/1999/xlink" content-type="institution" xlink:title="Universidade Federal de São Carlos, São Paulo, Brazil" id="ABBRID0E3JAE" xlink:type="simple">UFSCAR</abbrev>) 1 spec, 26.viii.2014, Bolfarini, MP., Monte, BGO.; Caverna Troncos, (<abbrev xmlns:xlink="http://www.w3.org/1999/xlink" content-type="institution" xlink:title="Universidade Federal de São Carlos, São Paulo, Brazil" id="ABBRID0EBKAE" xlink:type="simple">UFSCAR</abbrev>) 1 spec, 11.iv.2015, Gallão, JE., Monte, BGO.; <bold>SÃO PAULO</bold>: Altinópolis (Cerrado and Semidecidous seasonal forest), Sandstone: Gruta Itambé, (<abbrev xmlns:xlink="http://www.w3.org/1999/xlink" content-type="institution" xlink:title="Universidade Federal de São Carlos, São Paulo, Brazil" id="ABBRID0EIKAE" xlink:type="simple">UFSCAR</abbrev>) 1 spec, 30.vi.2011, Bichuette, ME.; Caverna Olho de Cabra, (<abbrev xmlns:xlink="http://www.w3.org/1999/xlink" content-type="institution" xlink:title="Universidade Federal de São Carlos, São Paulo, Brazil" id="ABBRID0ENKAE" xlink:type="simple">UFSCAR</abbrev>) 1 spec, 23.viii.2016, Gallo, JS., Mello, RV, Ferro, JP.</p></tp:treatment-sec><tp:treatment-sec sec-type="Taxonomic notes" id="SECID0ESKAE"><title>Taxonomic notes.</title><p>
                    <italic><tp:taxon-name><tp:taxon-name-part taxon-name-part-type="genus" reg="Sphendononema">Sphendononema</tp:taxon-name-part> <tp:taxon-name-part taxon-name-part-type="species" reg="guildingii">guildingii</tp:taxon-name-part></tp:taxon-name></italic> is among the most common centipedes in Brazilian caves. Two specimens from Caverna Casa do Caboclo in Sergipe state, northeastern Brazil exhibit different tergal pigmentation patterns and might not be conspecifics of <italic><tp:taxon-name><tp:taxon-name-part taxon-name-part-type="genus" reg="Sphendononema">S.</tp:taxon-name-part> <tp:taxon-name-part taxon-name-part-type="species" reg="guildingii">guildingii</tp:taxon-name-part></tp:taxon-name></italic>.</p></tp:treatment-sec><tp:treatment-sec sec-type="distribution" id="SECID0EOLAE"><title>Distribution.</title><p>This species is widespread in Brazil, found in almost all states, except Paraná, Santa Catarina, and Rio Grande do Sul. Classified as a troglophile, <italic><tp:taxon-name><tp:taxon-name-part taxon-name-part-type="genus" reg="Sphendononema">S.</tp:taxon-name-part> <tp:taxon-name-part taxon-name-part-type="species" reg="guildingii">guildingii</tp:taxon-name-part></tp:taxon-name></italic> was observed in limestone, quartzitic, sandstone, and iron ore caves.</p></tp:treatment-sec><tp:treatment-sec sec-type="habitat" id="SECID0E6LAE"><title>Habitat.</title><p>Cave (rocky substrate).</p></tp:treatment-sec><tp:treatment-sec sec-type="Conservation" id="SECID0EEMAE"><title>Conservation.</title><p>Despite its wide distribution, the species is under threat because mining and/or hydroelectrical projects are affecting numerous cave habitats (e.g., in Pará and Minas Gerais states). Combined with their low-medium abundance and the lack of ecological or molecular studies, protection for this species should be considered.</p></tp:treatment-sec></tp:taxon-treatment>
