# Supplementary material for: A synopsis of centipedes in Brazilian caves: hidden species diversity that needs conservation (Myriapoda, Chilopoda)
Source: Zookeys. 2018 Feb 12;(737):13–56. doi: 10.3897/zookeys.737.20307 (PMC5904458; doi:10.3897/zookeys.737.20307)
Supplement: XML Treatment for Thereuoquima admirabilis [file zookeys.737.20307-treatment2.xml]

<!DOCTYPE tp:taxon-treatment
  PUBLIC "-//TaxonX//DTD Taxonomic Treatment Publishing DTD v0 20100105//EN" "tax-treatment-NSO.dtd">
<tp:taxon-treatment xmlns:tp="http://www.plazi.org/taxpub"><tp:treatment-meta><kwd-group><label>Taxon classification</label><kwd><named-content xmlns:xlink="http://www.w3.org/1999/xlink" content-type="kingdom">Animalia</named-content></kwd><kwd><named-content xmlns:xlink="http://www.w3.org/1999/xlink" content-type="order">Scutigeromorpha</named-content></kwd><kwd><named-content xmlns:xlink="http://www.w3.org/1999/xlink" content-type="family">Scutigeridae</named-content></kwd></kwd-group><mixed-citation publication-type="journal"><person-group><name><surname>Chagas-Jr</surname><given-names>Amazonas</given-names></name><name><surname>Bichuette</surname><given-names>Maria Elina</given-names></name></person-group><article-title>A synopsis of centipedes in Brazilian caves: hidden species diversity that needs conservation (<tp:taxon-name><tp:taxon-name-part taxon-name-part-type="subphylum">Myriapoda</tp:taxon-name-part></tp:taxon-name>, <tp:taxon-name><tp:taxon-name-part taxon-name-part-type="class">Chilopoda</tp:taxon-name-part></tp:taxon-name>)</article-title><source>Zookeys</source><day>12</day><month>2</month><year>2018</year><volume>2018</volume><issue>737</issue><fpage>13</fpage><lpage>56</lpage><pub-id pub-id-type="doi">10.3897/zookeys.737.20307</pub-id></mixed-citation></tp:treatment-meta><tp:nomenclature><tp:taxon-name>
                    <tp:taxon-name-part taxon-name-part-type="genus" reg="Thereuoquima">Thereuoquima</tp:taxon-name-part>
                    <tp:taxon-name-part taxon-name-part-type="species" reg="admirabilis">admirabilis</tp:taxon-name-part>
                  </tp:taxon-name><tp:taxon-authority>Bücherl, 1949</tp:taxon-authority></tp:nomenclature><tp:treatment-sec sec-type="Published records" id="SECID0ECOAE"><title>Published records.</title><p>None.</p></tp:treatment-sec><tp:treatment-sec sec-type="material" id="SECID0EHOAE"><title>Material examined.</title><p>
                    <bold>SÃO PAULO</bold>: Iporanga (Atlantic Rainforest): Caverna Santana, (<abbrev xmlns:xlink="http://www.w3.org/1999/xlink" content-type="institution" xlink:title="Universidade Federal de São Carlos, São Paulo, Brazil" id="ABBRID0EPOAE" xlink:type="simple">UFSCAR</abbrev>) 1 spec, 16–20.ix.2011, Pellegatti-Franco, F.; <bold>SANTA CATARINA</bold>: Florianópolis (“Restinga” – Atlantic Forest and coastal vegetation), Granite: Caverna da Água Corrente, (<abbrev xmlns:xlink="http://www.w3.org/1999/xlink" content-type="institution" xlink:title="Universidade Federal de São Carlos, São Paulo, Brazil" id="ABBRID0EWOAE" xlink:type="simple">UFSCAR</abbrev>) 2 spec, 29–30.ix.2016, Gallão, JE., Xavier, P.; Caverna da Água Corrente, (<abbrev xmlns:xlink="http://www.w3.org/1999/xlink" content-type="institution" xlink:title="Universidade Federal de São Carlos, São Paulo, Brazil" id="ABBRID0E2OAE" xlink:type="simple">UFSCAR</abbrev>) 1 spec, 01.v.2016, Bichuette, ME., Gallão, JE., Lee, D., Xavier, P.</p></tp:treatment-sec><tp:treatment-sec sec-type="distribution" id="SECID0EAPAE"><title>Distribution.</title><p>
                    <italic><tp:taxon-name><tp:taxon-name-part taxon-name-part-type="genus" reg="Thereuoquima">Thereuoquima</tp:taxon-name-part></tp:taxon-name></italic> is a monotypic genus exclusive to Brazil described from Ilha da Queimada Pequena island in São Paulo (<xref ref-type="bibr" rid="B11">Bücherl 1949</xref>). Compared with <italic><tp:taxon-name><tp:taxon-name-part taxon-name-part-type="genus" reg="Sphendononema">S.</tp:taxon-name-part> <tp:taxon-name-part taxon-name-part-type="species" reg="guildingii">guildingii</tp:taxon-name-part></tp:taxon-name></italic>, <italic><tp:taxon-name><tp:taxon-name-part taxon-name-part-type="genus" reg="Thereuoquima">T.</tp:taxon-name-part> <tp:taxon-name-part taxon-name-part-type="species" reg="admirabilis">admirabilis</tp:taxon-name-part></tp:taxon-name></italic> is rarely found outside caves, suggesting that it is troglophilic. Its range is restricted to São Paulo, Paraná, and Santa Catarina, indicating a more temperate distribution. This study presents the first record of <italic><tp:taxon-name><tp:taxon-name-part taxon-name-part-type="genus" reg="Thereuoquima">Thereuoquima</tp:taxon-name-part> <tp:taxon-name-part taxon-name-part-type="species" reg="admirabilis">admirabilis</tp:taxon-name-part></tp:taxon-name></italic> in limestone and granitic caves from São Paulo and Santa Catarina (south Brazil), respectively.</p></tp:treatment-sec><tp:treatment-sec sec-type="habitat" id="SECID0ESQAE"><title>Habitat.</title><p>Rocky and unconsolidated substrate.</p></tp:treatment-sec><tp:treatment-sec sec-type="Conservation" id="SECID0EXQAE"><title>Conservation.</title><p>The species’ restricted distribution must be considered for conservation purposes; caves from Santa Catarina are not legally protected and urban expansion is a major threat.</p></tp:treatment-sec><ref-list><ref id="B11"><mixed-citation xmlns:xlink="http://www.w3.org/1999/xlink" xlink:type="simple">
          <person-group><name name-style="western"><surname>Bücherl</surname><given-names>W</given-names></name></person-group> (<year>1949</year>) <article-title>Estudos sobre escutigeromorfos Brasileiros.</article-title> <source>Memórias do Instituto Butantan</source> <volume>21</volume>: <fpage>9</fpage>–<lpage>54</lpage>.</mixed-citation></ref></ref-list></tp:taxon-treatment>
