# Supplementary material for: A synopsis of centipedes in Brazilian caves: hidden species diversity that needs conservation (Myriapoda, Chilopoda)
Source: Zookeys. 2018 Feb 12;(737):13–56. doi: 10.3897/zookeys.737.20307 (PMC5904458; doi:10.3897/zookeys.737.20307)
Supplement: XML Treatment for Lamyctes [file zookeys.737.20307-treatment3.xml]

<!DOCTYPE tp:taxon-treatment
  PUBLIC "-//TaxonX//DTD Taxonomic Treatment Publishing DTD v0 20100105//EN" "tax-treatment-NSO.dtd">
<tp:taxon-treatment xmlns:tp="http://www.plazi.org/taxpub"><tp:treatment-meta><kwd-group><label>Taxon classification</label><kwd><named-content xmlns:xlink="http://www.w3.org/1999/xlink" content-type="kingdom">Animalia</named-content></kwd><kwd><named-content xmlns:xlink="http://www.w3.org/1999/xlink" content-type="order">Lithobiomorpha</named-content></kwd><kwd><named-content xmlns:xlink="http://www.w3.org/1999/xlink" content-type="family">Henicopidae</named-content></kwd></kwd-group><mixed-citation publication-type="journal"><person-group><name><surname>Chagas-Jr</surname><given-names>Amazonas</given-names></name><name><surname>Bichuette</surname><given-names>Maria Elina</given-names></name></person-group><article-title>A synopsis of centipedes in Brazilian caves: hidden species diversity that needs conservation (<tp:taxon-name><tp:taxon-name-part taxon-name-part-type="subphylum">Myriapoda</tp:taxon-name-part></tp:taxon-name>, <tp:taxon-name><tp:taxon-name-part taxon-name-part-type="class">Chilopoda</tp:taxon-name-part></tp:taxon-name>)</article-title><source>Zookeys</source><day>12</day><month>2</month><year>2018</year><volume>2018</volume><issue>737</issue><fpage>13</fpage><lpage>56</lpage><pub-id pub-id-type="doi">10.3897/zookeys.737.20307</pub-id></mixed-citation></tp:treatment-meta><tp:nomenclature><tp:taxon-name>
                    <tp:taxon-name-part taxon-name-part-type="genus" reg="Lamyctes">Lamyctes</tp:taxon-name-part>
                  </tp:taxon-name><tp:taxon-status xmlns:xlink="http://www.w3.org/1999/xlink" xlink:type="simple">spp.</tp:taxon-status></tp:nomenclature><tp:treatment-sec sec-type="material" id="SECID0EZSAE"><title>Material examined.</title><p>
                    <bold>PARÁ</bold>: Curionópolis (Equatorial Rainforest and “Campos Rupestres”), Iron Ore: Gruta SL 89 CL, Gruta SL 74 CL, (<named-content xmlns:xlink="http://www.w3.org/1999/xlink" content-type="dwc:institutional_code" xlink:type="simple">MNRJ</named-content>) 2 spec, 17–24.x.2008, Andrade, R.; <bold>MATO GROSSO</bold>: Nobres (Cerrado), Limestone: Toca do Sorvete, (<abbrev xmlns:xlink="http://www.w3.org/1999/xlink" content-type="institution" xlink:title="Universidade Federal de São Carlos, São Paulo, Brazil" id="ABBRID0EITAE" xlink:type="simple">UFSCAR</abbrev>) 1 spec, 06.v.2015, Bichuette, ME., Chagas-Jr, A., Nunes, GA.; <bold>BAHIA</bold>: Andaraí (“Campos rupestres” highland heterogeneous vegetation on rocks), Sandstone: Gruna Canal da Fumaça, (<abbrev xmlns:xlink="http://www.w3.org/1999/xlink" content-type="institution" xlink:title="Universidade Federal de São Carlos, São Paulo, Brazil" id="ABBRID0EPTAE" xlink:type="simple">UFSCAR</abbrev>) 1 spec, 14.iv.2014, Gallão, JE.; Iuiu (Caatinga): Lapa do Baixão, (<abbrev xmlns:xlink="http://www.w3.org/1999/xlink" content-type="institution" xlink:title="Universidade Federal de São Carlos, São Paulo, Brazil" id="ABBRID0EUTAE" xlink:type="simple">UFSCAR</abbrev>) 1 spec, 17.x.2014, Gallão, JE., von Schimonsky, DM.; Carinhanha (Caatinga), Limestone: Caverna Bem Bom, (<abbrev xmlns:xlink="http://www.w3.org/1999/xlink" content-type="institution" xlink:title="Universidade Federal de São Carlos, São Paulo, Brazil" id="ABBRID0EZTAE" xlink:type="simple">UFSCAR</abbrev>) 1 spec, 28.xi.2015, Gallão, JE., Bichuette, ME.; <bold>MINAS GERAIS</bold>: Presidente Olegário (Cerrado and Semideciduous seasonal forest), Limestone: Lapa Zé de Sidinei, (<abbrev xmlns:xlink="http://www.w3.org/1999/xlink" content-type="institution" xlink:title="Universidade Federal de São Carlos, São Paulo, Brazil" id="ABBRID0EAUAE" xlink:type="simple">UFSCAR</abbrev>) 1 spec, 14.vi.2014, (<abbrev xmlns:xlink="http://www.w3.org/1999/xlink" content-type="institution" xlink:title="Universidade Federal de São Carlos, São Paulo, Brazil" id="ABBRID0EFUAE" xlink:type="simple">UFSCAR</abbrev>) 1 spec, 20.i.2014, and (<abbrev xmlns:xlink="http://www.w3.org/1999/xlink" content-type="institution" xlink:title="Universidade Federal de São Carlos, São Paulo, Brazil" id="ABBRID0EKUAE" xlink:type="simple">UFSCAR</abbrev>) 3 spec, 24.i.2014, Zepon, T., Resende, LPA., (<abbrev xmlns:xlink="http://www.w3.org/1999/xlink" content-type="institution" xlink:title="Universidade Federal de São Carlos, São Paulo, Brazil" id="ABBRID0EPUAE" xlink:type="simple">UFSCAR</abbrev>) 1 spec, 09.ix.2014, Zepon, T., (<abbrev xmlns:xlink="http://www.w3.org/1999/xlink" content-type="institution" xlink:title="Universidade Federal de São Carlos, São Paulo, Brazil" id="ABBRID0EUUAE" xlink:type="simple">UFSCAR</abbrev>) 1 spec, 16.iv.2014, Zepon, T., Resende, LPA., Damasceno, GF.; Lapa do Moacir, (<abbrev xmlns:xlink="http://www.w3.org/1999/xlink" content-type="institution" xlink:title="Universidade Federal de São Carlos, São Paulo, Brazil" id="ABBRID0EZUAE" xlink:type="simple">UFSCAR</abbrev>) 1 spec, 17.iv.2014, Zepon, T., Resende, LPA., (<abbrev xmlns:xlink="http://www.w3.org/1999/xlink" content-type="institution" xlink:title="Universidade Federal de São Carlos, São Paulo, Brazil" id="ABBRID0E5UAE" xlink:type="simple">UFSCAR</abbrev>) 1 spec, 20.i.2014, Zepon, T., Resende, LPA.; Itabirito (“Canga”– heterogeneous flora), Iron Ore: Gruta VL 03 Mina Várzea do Lopes, (<named-content xmlns:xlink="http://www.w3.org/1999/xlink" content-type="dwc:institutional_code" xlink:type="simple">MNRJ</named-content>) 1 spec, 18–25.iv.2007, Andrade, R.; Mariana (“Campos rupestres”): Gruta do Centenário, (<abbrev xmlns:xlink="http://www.w3.org/1999/xlink" content-type="institution" xlink:title="Universidade Federal de São Carlos, São Paulo, Brazil" id="ABBRID0EIVAE" xlink:type="simple">UFSCAR</abbrev>) 1 spec, 11.viii.2012, Senna-Horta, L.; <bold>SÃO PAULO</bold>: Apiaí/ Iporanga (Atlantic Rainforest), Limestone: Gruta do Minotauro, (<abbrev xmlns:xlink="http://www.w3.org/1999/xlink" content-type="institution" xlink:title="Universidade Federal de São Carlos, São Paulo, Brazil" id="ABBRID0EPVAE" xlink:type="simple">UFSCAR</abbrev>) 1 spec, 14–16.ix. 2009, Pellegatti-Franco, F.; Gruta da Santa, (<abbrev xmlns:xlink="http://www.w3.org/1999/xlink" content-type="institution" xlink:title="Universidade Federal de São Carlos, São Paulo, Brazil" id="ABBRID0EUVAE" xlink:type="simple">UFSCAR</abbrev>) 1 spec, 26–30.iii.2009, Pellegatti-Franco, F.; Arapeí (Atlantic Rainforest): Gruta Rio do Capitão Mor 1, (<abbrev xmlns:xlink="http://www.w3.org/1999/xlink" content-type="institution" xlink:title="Universidade Federal de São Carlos, São Paulo, Brazil" id="ABBRID0EZVAE" xlink:type="simple">UFSCAR</abbrev>) 1 spec, 23.ii.2013, Gallão, JE.; Ribeirão Grande (Atlantic Rainforest), Limestone: Caverna Cherol, (<abbrev xmlns:xlink="http://www.w3.org/1999/xlink" content-type="institution" xlink:title="Universidade Federal de São Carlos, São Paulo, Brazil" id="ABBRID0E5VAE" xlink:type="simple">UFSCAR</abbrev>) 1 spec, 09.vii.2006, Andrade, R., Arnone, IS.; Caverna Cherol, (<abbrev xmlns:xlink="http://www.w3.org/1999/xlink" content-type="institution" xlink:title="Universidade Federal de São Carlos, São Paulo, Brazil" id="ABBRID0EDWAE" xlink:type="simple">UFSCAR</abbrev>) 1 spec, 15.iv.2014, Bolfarini, MP.; Caverna Córrego Principal, (<abbrev xmlns:xlink="http://www.w3.org/1999/xlink" content-type="institution" xlink:title="Universidade Federal de São Carlos, São Paulo, Brazil" id="ABBRID0EIWAE" xlink:type="simple">UFSCAR</abbrev>) 1 spec, 09.xi.2014, Bolfarini, MP.; Caverna Felício, (<abbrev xmlns:xlink="http://www.w3.org/1999/xlink" content-type="institution" xlink:title="Universidade Federal de São Carlos, São Paulo, Brazil" id="ABBRID0ENWAE" xlink:type="simple">UFSCAR</abbrev>) 3 spec, 15.v.2015, Bolfarini, MP.; Iporanga (Atlantic Rainforest), Limestone: Gruta da Água Suja, (<abbrev xmlns:xlink="http://www.w3.org/1999/xlink" content-type="institution" xlink:title="Universidade Federal de São Carlos, São Paulo, Brazil" id="ABBRID0ESWAE" xlink:type="simple">UFSCAR</abbrev>) 2 spec, 13–20.iv.2009, Pellegatti-Franco, F.; Gruta Areias de Cima, (<abbrev xmlns:xlink="http://www.w3.org/1999/xlink" content-type="institution" xlink:title="Universidade Federal de São Carlos, São Paulo, Brazil" id="ABBRID0EXWAE" xlink:type="simple">UFSCAR</abbrev>) 1 spec, x.2003 and (<abbrev xmlns:xlink="http://www.w3.org/1999/xlink" content-type="institution" xlink:title="Universidade Federal de São Carlos, São Paulo, Brazil" id="ABBRID0E3WAE" xlink:type="simple">UFSCAR</abbrev>) 1 spec, xii.2003 by Bessi, R.; (<abbrev xmlns:xlink="http://www.w3.org/1999/xlink" content-type="institution" xlink:title="Universidade Federal de São Carlos, São Paulo, Brazil" id="ABBRID0EBXAE" xlink:type="simple">UFSCAR</abbrev>) 1 spec, 30.iv.1990, Trajano, E.; Gruta Casa de Pedra, (<abbrev xmlns:xlink="http://www.w3.org/1999/xlink" content-type="institution" xlink:title="Universidade Federal de São Carlos, São Paulo, Brazil" id="ABBRID0EGXAE" xlink:type="simple">UFSCAR</abbrev>) 1 spec, 21.iv.1991 and (<abbrev xmlns:xlink="http://www.w3.org/1999/xlink" content-type="institution" xlink:title="Universidade Federal de São Carlos, São Paulo, Brazil" id="ABBRID0ELXAE" xlink:type="simple">UFSCAR</abbrev>) 3 spec, 29.iv.1990, Trajano, E.; Caverna Alambari de Baixo, (<abbrev xmlns:xlink="http://www.w3.org/1999/xlink" content-type="institution" xlink:title="Universidade Federal de São Carlos, São Paulo, Brazil" id="ABBRID0EQXAE" xlink:type="simple">UFSCAR</abbrev>) 1 spec, 22.iii.1986, Trajano, E.; Caverna Temimina, (<abbrev xmlns:xlink="http://www.w3.org/1999/xlink" content-type="institution" xlink:title="Universidade Federal de São Carlos, São Paulo, Brazil" id="ABBRID0EVXAE" xlink:type="simple">UFSCAR</abbrev>) 1 spec, 26.ix.1988, Trajano, E.; Caverna Betari de Baixo, (<abbrev xmlns:xlink="http://www.w3.org/1999/xlink" content-type="institution" xlink:title="Universidade Federal de São Carlos, São Paulo, Brazil" id="ABBRID0E1XAE" xlink:type="simple">UFSCAR</abbrev>) 1 spec, <!--PageBreak-->23.ix.1989, Trajano, E.; Caverna Arataca, (<abbrev xmlns:xlink="http://www.w3.org/1999/xlink" content-type="institution" xlink:title="Universidade Federal de São Carlos, São Paulo, Brazil" id="ABBRID0EBYAE" xlink:type="simple">UFSCAR</abbrev>) 1 spec, 28.iii.1991 by Trajano, E.; Caverna Laje Branca, (<abbrev xmlns:xlink="http://www.w3.org/1999/xlink" content-type="institution" xlink:title="Universidade Federal de São Carlos, São Paulo, Brazil" id="ABBRID0EGYAE" xlink:type="simple">UFSCAR</abbrev>) 1 spec, 02.viii.2013 Bichuette, ME.; Caverna Passoca de Baixo, (<abbrev xmlns:xlink="http://www.w3.org/1999/xlink" content-type="institution" xlink:title="Universidade Federal de São Carlos, São Paulo, Brazil" id="ABBRID0ELYAE" xlink:type="simple">UFSCAR</abbrev>) 1 spec, 03.viii.2013 Bichuette, ME.</p></tp:treatment-sec><tp:treatment-sec sec-type="Taxonomic notes" id="SECID0EQYAE"><title>Taxonomic notes.</title><p>Little is known about Brazilian lithobiomorph taxonomy. All specimens examined here belong to <italic><tp:taxon-name><tp:taxon-name-part taxon-name-part-type="genus" reg="Lamyctes">Lamyctes</tp:taxon-name-part></tp:taxon-name></italic> (<tp:taxon-name><tp:taxon-name-part taxon-name-part-type="family">Henicopidae</tp:taxon-name-part></tp:taxon-name>), a diverse genus with around 42 species distributed worldwide. In Brazil, only two species have been observed: <italic><tp:taxon-name><tp:taxon-name-part taxon-name-part-type="genus" reg="Lamyctes">L.</tp:taxon-name-part> <tp:taxon-name-part taxon-name-part-type="species" reg="adisi">adisi</tp:taxon-name-part></tp:taxon-name></italic> <xref ref-type="bibr" rid="B64">Zalesskaja 1994</xref> and <italic><tp:taxon-name><tp:taxon-name-part taxon-name-part-type="genus" reg="Lamyctes">L.</tp:taxon-name-part> <tp:taxon-name-part taxon-name-part-type="species" reg="emarginatus">emarginatus</tp:taxon-name-part></tp:taxon-name></italic> (Newport, 1844). The former is endemic to Manaus and only found in Tarumã-Mirim Igapó of the Rio Negro region (<xref ref-type="bibr" rid="B1">Adis 1992</xref>, <xref ref-type="bibr" rid="B64">Zalesskaja 1994</xref>, <xref ref-type="bibr" rid="B31">Foddai et al. 2002</xref>). The latter is an exotic species, now widely distributed in Brazil in addition to being known from Europe, North America, Greenland, Tasmania, and New Zealand.</p></tp:treatment-sec><tp:treatment-sec sec-type="distribution" id="SECID0EI1AE"><title>Distribution.</title><p>Only a few records of lithobiomorphs are available for Brazil in the literature, mainly stemming from the Amazonian and Atlantic Forests in the southeast. <xref ref-type="bibr" rid="B10">Bücherl (1942)</xref> described sightings of <italic><tp:taxon-name><tp:taxon-name-part taxon-name-part-type="genus" reg="Lithobius">Lithobius</tp:taxon-name-part> <tp:taxon-name-part taxon-name-part-type="species" reg="forficatus">forficatus</tp:taxon-name-part></tp:taxon-name></italic> (Linnaeus, 1758) in Bahia state. This species was originally identified by <xref ref-type="bibr" rid="B8">Brölemann (1909)</xref>. However, <xref ref-type="bibr" rid="B10">Bücherl (1942)</xref> suggests that the specimen in that publication was not <italic><tp:taxon-name><tp:taxon-name-part taxon-name-part-type="genus" reg="Lithobius">L.</tp:taxon-name-part> <tp:taxon-name-part taxon-name-part-type="species" reg="forficatus">forficatus</tp:taxon-name-part></tp:taxon-name></italic>, but an unknown introduced lithobiomorph. Here, we recorded <italic><tp:taxon-name><tp:taxon-name-part taxon-name-part-type="genus" reg="Lamyctes">Lamyctes</tp:taxon-name-part></tp:taxon-name></italic> specimens in several caves from Pará, Mato Grosso, Bahia, Minas Gerais, and São Paulo.</p></tp:treatment-sec><tp:treatment-sec sec-type="habitat" id="SECID0EX2AE"><title>Habitat.</title><p>The genus appeared common in caves of different lithologic characteristics, including limestone, quartzitic, iron, and sandstone, but was preferentially found in limestone caves; no sightings have been recorded for granitic caves. This preference is corroborated by additional records of unidentified lithobiomorphs in limestone caves from Minas Gerais and São Paulo in southeastern Brazil (<xref ref-type="bibr" rid="B34">Gnaspini-Netto 1989</xref>, <xref ref-type="bibr" rid="B35">Gnaspini and Trajano 1994</xref>, <xref ref-type="bibr" rid="B56">Trajano 1987</xref>, <xref ref-type="bibr" rid="B60">Trajano and Gnaspini-Netto 1991a</xref>, <xref ref-type="bibr" rid="B48">Pinto-da-Rocha 1995</xref>). Certain substrates also seem to be preferred, specifically guano piles, wet clay, or wet vegetal debris. This observation suggests that the genus either favors wet organic substrates (possibly because their potential prey also occurs in such habitats) or is intolerant to dry substrates.</p></tp:treatment-sec><ref-list><ref id="B64"><mixed-citation xmlns:xlink="http://www.w3.org/1999/xlink" xlink:type="simple">
          <person-group><name name-style="western"><surname>Zalesskaja</surname><given-names>NT</given-names></name></person-group> (<year>1994</year>) The centipede genus <italic><tp:taxon-name><tp:taxon-name-part taxon-name-part-type="genus">Lamyctes</tp:taxon-name-part></tp:taxon-name></italic> Meinert, 1868, in the environs of Manaus, Central Amazonia, Brazil (<tp:taxon-name><tp:taxon-name-part taxon-name-part-type="class">Chilopoda</tp:taxon-name-part></tp:taxon-name>, <tp:taxon-name><tp:taxon-name-part taxon-name-part-type="order">Lithobiomorpha</tp:taxon-name-part></tp:taxon-name>, <tp:taxon-name><tp:taxon-name-part taxon-name-part-type="family">Henicopidae</tp:taxon-name-part></tp:taxon-name>). Amazoniana 13(1/2): 59–64.</mixed-citation></ref><ref id="B1"><mixed-citation xmlns:xlink="http://www.w3.org/1999/xlink" xlink:type="simple">
          <person-group><name name-style="western"><surname>Adis</surname><given-names>J</given-names></name></person-group> (<year>1992</year>) How to survive six months in a flooded soil: strategies in <tp:taxon-name><tp:taxon-name-part taxon-name-part-type="class">Chilopoda</tp:taxon-name-part></tp:taxon-name> and <tp:taxon-name><tp:taxon-name-part taxon-name-part-type="class">Symphyla</tp:taxon-name-part></tp:taxon-name> from Central Amazonian floodplains. Studies on Neotropical Fauna &amp; Environment 27(2/3): 123–128. <ext-link xlink:type="simple" ext-link-type="doi" xlink:href="10.1080/01650529209360872">https://doi.org/10.1080/01650529209360872</ext-link></mixed-citation></ref><ref id="B31"><mixed-citation xmlns:xlink="http://www.w3.org/1999/xlink" xlink:type="simple">
          <person-group><name name-style="western"><surname>Foddai</surname><given-names>D</given-names></name><name name-style="western"><surname>Pereira</surname><given-names>LA</given-names></name><name name-style="western"><surname>Minelli</surname><given-names>A</given-names></name></person-group> (<year>2002</year>) <article-title><tp:taxon-name><tp:taxon-name-part taxon-name-part-type="order">Geophilomorpha</tp:taxon-name-part></tp:taxon-name>.</article-title> In: <person-group><name name-style="western"><surname>Adis</surname><given-names>J</given-names></name></person-group> (<role>Ed.</role>) <issue-title>Amazonian Arachnida and Myriapoda.</issue-title> <source>Pensoft, Sofia, Moscow</source>, <fpage>459</fpage>–<lpage>474</lpage>.</mixed-citation></ref><ref id="B10"><mixed-citation xmlns:xlink="http://www.w3.org/1999/xlink" xlink:type="simple">
          <person-group><name name-style="western"><surname>Bücherl</surname><given-names>W</given-names></name></person-group> (<year>1942</year>) <article-title>Catálogo dos quilópodos da zona neotrópica.</article-title> <source>Memórias do Instituto Butantan</source> <volume>15</volume>: <fpage>251</fpage>–<lpage>372</lpage>.</mixed-citation></ref><ref id="B8"><mixed-citation xmlns:xlink="http://www.w3.org/1999/xlink" xlink:type="simple">
          <person-group><name name-style="western"><surname>Brölemann</surname><given-names>HW</given-names></name></person-group> (<year>1909</year>) <article-title>Os myriapodos do Brasil. In: Catálogos da fauna brasileira.</article-title> <source>Revista do Museu Paulista</source> <volume>2</volume>: <fpage>1</fpage>–<lpage>87</lpage>.</mixed-citation></ref><ref id="B34"><mixed-citation xmlns:xlink="http://www.w3.org/1999/xlink" xlink:type="simple">
          <person-group><name name-style="western"><surname>Gnaspini-Netto</surname><given-names>P</given-names></name></person-group> (<year>1989</year>) <article-title>Análise comparativa da fauna associada a depósitos de guano de morcegos cavernícolas no Brasil. Primeira aproximação.</article-title> <source>Revista Brasileira de Entomologia</source> <volume>33</volume>(<issue>2</issue>): <fpage>183</fpage>–<lpage>192</lpage>.</mixed-citation></ref><ref id="B35"><mixed-citation xmlns:xlink="http://www.w3.org/1999/xlink" xlink:type="simple">
          <person-group><name name-style="western"><surname>Gnaspini</surname><given-names>P</given-names></name><name name-style="western"><surname>Trajano</surname><given-names>E</given-names></name></person-group> (<year>1994</year>) <article-title>Brazilian cave invertebrates, with a checklist of troglomorphic taxa.</article-title> <source>Revista Brasileira de Entomologia</source> <volume>38</volume>(<issue>4</issue>): <fpage>549</fpage>–<lpage>584</lpage>.</mixed-citation></ref><ref id="B56"><mixed-citation xmlns:xlink="http://www.w3.org/1999/xlink" xlink:type="simple">
          <person-group><name name-style="western"><surname>Trajano</surname><given-names>E</given-names></name></person-group> (<year>1987</year>) <article-title>Fauna cavernícola brasileira: composição e caracterização preliminar.</article-title> <source>Revista Brasileira de Zoologia</source> <volume>3</volume>(<issue>8</issue>): <fpage>533</fpage>–<lpage>561</lpage>. <ext-link xlink:type="simple" ext-link-type="doi" xlink:href="10.1590/S0101-81751986000400004">https://doi.org/10.1590/S0101-81751986000400004</ext-link></mixed-citation></ref><ref id="B60"><mixed-citation xmlns:xlink="http://www.w3.org/1999/xlink" xlink:type="simple">
          <person-group><name name-style="western"><surname>Trajano</surname><given-names>E</given-names></name><name name-style="western"><surname>Gnaspini-Netto</surname><given-names>P</given-names></name></person-group> (<year>1991a</year>) <article-title>Composição da fauna cavernícola brasileira, com uma análise preliminar da distribuição dos táxons.</article-title> <source>Revista Brasileira de Zoologia</source> <volume>7</volume>(<issue>3</issue>): <fpage>383</fpage>–<lpage>407</lpage>. <ext-link xlink:type="simple" ext-link-type="doi" xlink:href="10.1590/S0101-81751990000300017">https://doi.org/10.1590/S0101-81751990000300017</ext-link></mixed-citation></ref><ref id="B48"><mixed-citation xmlns:xlink="http://www.w3.org/1999/xlink" xlink:type="simple">
          <person-group><name name-style="western"><surname>Pinto-da-Rocha</surname><given-names>R</given-names></name></person-group> (<year>1995</year>) <article-title>Sinopse da fauna cavernícola do Brasil (1907–1994).</article-title> <source>Papéis Avulsos do Museu de Zoologia da Universidade de São Paulo</source> <volume>39</volume>(<issue>6</issue>): <fpage>61</fpage>–<lpage>173</lpage>.</mixed-citation></ref></ref-list></tp:taxon-treatment>
