# Supplementary material for: A synopsis of centipedes in Brazilian caves: hidden species diversity that needs conservation (Myriapoda, Chilopoda)
Source: Zookeys. 2018 Feb 12;(737):13–56. doi: 10.3897/zookeys.737.20307 (PMC5904458; doi:10.3897/zookeys.737.20307)
Supplement: XML Treatment for Scolopendropsis bahiensis [file zookeys.737.20307-treatment6.xml]

<!DOCTYPE tp:taxon-treatment
  PUBLIC "-//TaxonX//DTD Taxonomic Treatment Publishing DTD v0 20100105//EN" "tax-treatment-NSO.dtd">
<tp:taxon-treatment xmlns:tp="http://www.plazi.org/taxpub"><tp:treatment-meta><kwd-group><label>Taxon classification</label><kwd><named-content xmlns:xlink="http://www.w3.org/1999/xlink" content-type="kingdom">Animalia</named-content></kwd><kwd><named-content xmlns:xlink="http://www.w3.org/1999/xlink" content-type="order">Scolopendromorpha</named-content></kwd><kwd><named-content xmlns:xlink="http://www.w3.org/1999/xlink" content-type="family">Scolopendridae</named-content></kwd></kwd-group><mixed-citation publication-type="journal"><person-group><name><surname>Chagas-Jr</surname><given-names>Amazonas</given-names></name><name><surname>Bichuette</surname><given-names>Maria Elina</given-names></name></person-group><article-title>A synopsis of centipedes in Brazilian caves: hidden species diversity that needs conservation (<tp:taxon-name><tp:taxon-name-part taxon-name-part-type="subphylum">Myriapoda</tp:taxon-name-part></tp:taxon-name>, <tp:taxon-name><tp:taxon-name-part taxon-name-part-type="class">Chilopoda</tp:taxon-name-part></tp:taxon-name>)</article-title><source>Zookeys</source><day>12</day><month>2</month><year>2018</year><volume>2018</volume><issue>737</issue><fpage>13</fpage><lpage>56</lpage><pub-id pub-id-type="doi">10.3897/zookeys.737.20307</pub-id></mixed-citation></tp:treatment-meta><tp:nomenclature><tp:taxon-name>
                      <tp:taxon-name-part taxon-name-part-type="genus" reg="Scolopendropsis">Scolopendropsis</tp:taxon-name-part>
                      <tp:taxon-name-part taxon-name-part-type="species" reg="bahiensis">bahiensis</tp:taxon-name-part>
                    </tp:taxon-name><tp:taxon-authority>(Brandt, 1841)</tp:taxon-authority></tp:nomenclature><tp:treatment-sec sec-type="Published records" id="SECID0EHFAG"><title>Published records.</title><p>None.</p></tp:treatment-sec><tp:treatment-sec sec-type="material" id="SECID0EMFAG"><title>Material examined.</title><p>
                      <bold>MINAS GERAIS</bold>: Diamantina (“Campos rupestres” highland heterogeneous vegetation on rocks), Quartzite: Lapa dos Pombos, (<abbrev xmlns:xlink="http://www.w3.org/1999/xlink" content-type="institution" xlink:title="Universidade Federal de São Carlos, São Paulo, Brazil" id="ABBRID0EUFAG" xlink:type="simple">UFSCAR</abbrev>) 1 spec, 06.ix.2013, Fonseca-Ferreira, R.</p></tp:treatment-sec><tp:treatment-sec sec-type="distribution" id="SECID0EZFAG"><title>Distribution.</title><p>A species exclusive to Brazil, <italic><tp:taxon-name><tp:taxon-name-part taxon-name-part-type="genus" reg="Scolopendropsis">S.</tp:taxon-name-part> <tp:taxon-name-part taxon-name-part-type="species" reg="bahiensis">bahiensis</tp:taxon-name-part></tp:taxon-name></italic> is usually found in the semi-arid regions of Bahia and Minas Gerais. This study recorded its occurrence for the first time in a quartzitic cave from Minas Gerais. Accidental in caves.</p></tp:treatment-sec><tp:treatment-sec sec-type="habitat" id="SECID0EKGAG"><title>Habitat.</title><p>Cave (unconsolidated substrate, under rocks).</p></tp:treatment-sec></tp:taxon-treatment>
