# Supplementary material for: A synopsis of centipedes in Brazilian caves: hidden species diversity that needs conservation (Myriapoda, Chilopoda)
Source: Zookeys. 2018 Feb 12;(737):13–56. doi: 10.3897/zookeys.737.20307 (PMC5904458; doi:10.3897/zookeys.737.20307)
Supplement: XML Treatment for Scolopendropsis [file zookeys.737.20307-treatment7.xml]

<!DOCTYPE tp:taxon-treatment
  PUBLIC "-//TaxonX//DTD Taxonomic Treatment Publishing DTD v0 20100105//EN" "tax-treatment-NSO.dtd">
<tp:taxon-treatment xmlns:tp="http://www.plazi.org/taxpub"><tp:treatment-meta><kwd-group><label>Taxon classification</label><kwd><named-content xmlns:xlink="http://www.w3.org/1999/xlink" content-type="kingdom">Animalia</named-content></kwd><kwd><named-content xmlns:xlink="http://www.w3.org/1999/xlink" content-type="order">Scolopendromorpha</named-content></kwd><kwd><named-content xmlns:xlink="http://www.w3.org/1999/xlink" content-type="family">Scolopendridae</named-content></kwd></kwd-group><mixed-citation publication-type="journal"><person-group><name><surname>Chagas-Jr</surname><given-names>Amazonas</given-names></name><name><surname>Bichuette</surname><given-names>Maria Elina</given-names></name></person-group><article-title>A synopsis of centipedes in Brazilian caves: hidden species diversity that needs conservation (<tp:taxon-name><tp:taxon-name-part taxon-name-part-type="subphylum">Myriapoda</tp:taxon-name-part></tp:taxon-name>, <tp:taxon-name><tp:taxon-name-part taxon-name-part-type="class">Chilopoda</tp:taxon-name-part></tp:taxon-name>)</article-title><source>Zookeys</source><day>12</day><month>2</month><year>2018</year><volume>2018</volume><issue>737</issue><fpage>13</fpage><lpage>56</lpage><pub-id pub-id-type="doi">10.3897/zookeys.737.20307</pub-id></mixed-citation></tp:treatment-meta><tp:nomenclature><tp:taxon-name>
                      <tp:taxon-name-part taxon-name-part-type="genus" reg="Scolopendropsis">Scolopendropsis</tp:taxon-name-part>
                    </tp:taxon-name><tp:taxon-authority>sp.</tp:taxon-authority></tp:nomenclature><tp:treatment-sec sec-type="material" id="SECID0EOHAG"><title>Material examined.</title><p>
                      <bold>PARÁ</bold>: Canaã dos Carajás (Equatorial Rainforest and “Campos Rupestres”), Iron Ore: Caverna ST 0022, (<named-content xmlns:xlink="http://www.w3.org/1999/xlink" content-type="dwc:institutional_code" xlink:type="simple">UFMT</named-content>) 1 spec, 02.ii.2016, BioEspeleo Consultoria Ambiental.</p></tp:treatment-sec><tp:treatment-sec sec-type="distribution" id="SECID0E2HAG"><title>Distribution.</title><p>The species was found only in a single iron ore cave from Pará. Accidental in caves.</p></tp:treatment-sec><tp:treatment-sec sec-type="habitat" id="SECID0EAIAG"><title>Habitat.</title><p>Unknown.</p><!--PageBreak--></tp:treatment-sec><tp:treatment-sec sec-type="Conservation" id="SECID0EGIAG"><title>Conservation.</title><p>Due to heavy impact from mining, the region must be considered in conservation projects. As the species appears to be novel, more samples are needed for detailed taxonomical studies.</p></tp:treatment-sec></tp:taxon-treatment>
