# Supplementary material for: A synopsis of centipedes in Brazilian caves: hidden species diversity that needs conservation (Myriapoda, Chilopoda)
Source: Zookeys. 2018 Feb 12;(737):13–56. doi: 10.3897/zookeys.737.20307 (PMC5904458; doi:10.3897/zookeys.737.20307)
Supplement: XML Treatment for Scolopendra viridicornis [file zookeys.737.20307-treatment8.xml]

<!DOCTYPE tp:taxon-treatment
  PUBLIC "-//TaxonX//DTD Taxonomic Treatment Publishing DTD v0 20100105//EN" "tax-treatment-NSO.dtd">
<tp:taxon-treatment xmlns:tp="http://www.plazi.org/taxpub"><tp:treatment-meta><kwd-group><label>Taxon classification</label><kwd><named-content xmlns:xlink="http://www.w3.org/1999/xlink" content-type="kingdom">Animalia</named-content></kwd><kwd><named-content xmlns:xlink="http://www.w3.org/1999/xlink" content-type="order">Scolopendromorpha</named-content></kwd><kwd><named-content xmlns:xlink="http://www.w3.org/1999/xlink" content-type="family">Scolopendridae</named-content></kwd></kwd-group><mixed-citation publication-type="journal"><person-group><name><surname>Chagas-Jr</surname><given-names>Amazonas</given-names></name><name><surname>Bichuette</surname><given-names>Maria Elina</given-names></name></person-group><article-title>A synopsis of centipedes in Brazilian caves: hidden species diversity that needs conservation (<tp:taxon-name><tp:taxon-name-part taxon-name-part-type="subphylum">Myriapoda</tp:taxon-name-part></tp:taxon-name>, <tp:taxon-name><tp:taxon-name-part taxon-name-part-type="class">Chilopoda</tp:taxon-name-part></tp:taxon-name>)</article-title><source>Zookeys</source><day>12</day><month>2</month><year>2018</year><volume>2018</volume><issue>737</issue><fpage>13</fpage><lpage>56</lpage><pub-id pub-id-type="doi">10.3897/zookeys.737.20307</pub-id></mixed-citation></tp:treatment-meta><tp:nomenclature><tp:taxon-name>
                      <tp:taxon-name-part taxon-name-part-type="genus" reg="Scolopendra">Scolopendra</tp:taxon-name-part>
                      <tp:taxon-name-part taxon-name-part-type="species" reg="viridicornis">viridicornis</tp:taxon-name-part>
                    </tp:taxon-name><tp:taxon-authority>Newport, 1844</tp:taxon-authority></tp:nomenclature><tp:treatment-sec sec-type="Published records" id="SECID0E1JAG"><title>Published records.</title><p>None.</p></tp:treatment-sec><tp:treatment-sec sec-type="material" id="SECID0E6JAG"><title>Material examined.</title><p>
                      <bold>GOIÁS</bold>: São Domingos (Cerrado), Limestone: Caverna Bezerra, (<abbrev xmlns:xlink="http://www.w3.org/1999/xlink" content-type="institution" xlink:title="Universidade Federal de São Carlos, São Paulo, Brazil" id="ABBRID0EHKAG" xlink:type="simple">UFSCAR</abbrev>) 1 spec, 19.vi.2012, Bichuette, ME.; <bold>BAHIA</bold>: São Desidério (Cerrado-Caatinga transition), Limestone: Gruta do Catão, (<abbrev xmlns:xlink="http://www.w3.org/1999/xlink" content-type="institution" xlink:title="Universidade Federal de São Carlos, São Paulo, Brazil" id="ABBRID0EOKAG" xlink:type="simple">UFSCAR</abbrev>) 1 spec, 03.xi.2012, Bichuette, ME.; Paripiranga (Caatinga), Limestone: Caverna Furna do Fim do Morro do Parafuso, (<abbrev xmlns:xlink="http://www.w3.org/1999/xlink" content-type="institution" xlink:title="Universidade Federal de São Carlos, São Paulo, Brazil" id="ABBRID0ETKAG" xlink:type="simple">UFSCAR</abbrev>) 1 spec, ix.2013, Rocha, KG.; <bold>MINAS GERAIS</bold>: Itacarambi (Cerrado-Caatinga transition), Limestone: Gruta Olhas d’ Água, (<abbrev xmlns:xlink="http://www.w3.org/1999/xlink" content-type="institution" xlink:title="Universidade Federal de São Carlos, São Paulo, Brazil" id="ABBRID0E1KAG" xlink:type="simple">UFSCAR</abbrev>) 1 spec, 23.x.2013, Bichuette, ME.</p></tp:treatment-sec><tp:treatment-sec sec-type="distribution" id="SECID0E6KAG"><title>Distribution.</title><p>A widespread species in Brazil (<xref ref-type="bibr" rid="B10">Bücherl 1942</xref>), <italic><tp:taxon-name><tp:taxon-name-part taxon-name-part-type="genus" reg="Scolopendra">S.</tp:taxon-name-part> <tp:taxon-name-part taxon-name-part-type="species" reg="viridicornis">viridicornis</tp:taxon-name-part></tp:taxon-name></italic> is more common in the north, northeastern, central, western, and southeastern regions. The four specimens recorded here were from limestone caves; no data exist regarding its occurrence in other lithologies. Accidental in caves.</p></tp:treatment-sec><tp:treatment-sec sec-type="habitat" id="SECID0EULAG"><title>Habitat.</title><p>Cave (rocky substrate, under rocks and trunks).</p></tp:treatment-sec><ref-list><ref id="B10"><mixed-citation xmlns:xlink="http://www.w3.org/1999/xlink" xlink:type="simple">
          <person-group><name name-style="western"><surname>Bücherl</surname><given-names>W</given-names></name></person-group> (<year>1942</year>) <article-title>Catálogo dos quilópodos da zona neotrópica.</article-title> <source>Memórias do Instituto Butantan</source> <volume>15</volume>: <fpage>251</fpage>–<lpage>372</lpage>.</mixed-citation></ref></ref-list></tp:taxon-treatment>
