# Supplementary material for: A synopsis of centipedes in Brazilian caves: hidden species diversity that needs conservation (Myriapoda, Chilopoda)
Source: Zookeys. 2018 Feb 12;(737):13–56. doi: 10.3897/zookeys.737.20307 (PMC5904458; doi:10.3897/zookeys.737.20307)
Supplement: XML Treatment for Otostigmus (Dactylotergitius) caudatus [file zookeys.737.20307-treatment9.xml]

<!DOCTYPE tp:taxon-treatment
  PUBLIC "-//TaxonX//DTD Taxonomic Treatment Publishing DTD v0 20100105//EN" "tax-treatment-NSO.dtd">
<tp:taxon-treatment xmlns:tp="http://www.plazi.org/taxpub"><tp:treatment-meta><kwd-group><label>Taxon classification</label><kwd><named-content xmlns:xlink="http://www.w3.org/1999/xlink" content-type="kingdom">Animalia</named-content></kwd><kwd><named-content xmlns:xlink="http://www.w3.org/1999/xlink" content-type="order">Scolopendromorpha</named-content></kwd><kwd><named-content xmlns:xlink="http://www.w3.org/1999/xlink" content-type="family">Scolopendridae</named-content></kwd></kwd-group><mixed-citation publication-type="journal"><person-group><name><surname>Chagas-Jr</surname><given-names>Amazonas</given-names></name><name><surname>Bichuette</surname><given-names>Maria Elina</given-names></name></person-group><article-title>A synopsis of centipedes in Brazilian caves: hidden species diversity that needs conservation (<tp:taxon-name><tp:taxon-name-part taxon-name-part-type="subphylum">Myriapoda</tp:taxon-name-part></tp:taxon-name>, <tp:taxon-name><tp:taxon-name-part taxon-name-part-type="class">Chilopoda</tp:taxon-name-part></tp:taxon-name>)</article-title><source>Zookeys</source><day>12</day><month>2</month><year>2018</year><volume>2018</volume><issue>737</issue><fpage>13</fpage><lpage>56</lpage><pub-id pub-id-type="doi">10.3897/zookeys.737.20307</pub-id></mixed-citation></tp:treatment-meta><tp:nomenclature><tp:taxon-name>
                        <tp:taxon-name-part taxon-name-part-type="genus" reg="Otostigmus">Otostigmus</tp:taxon-name-part> (<tp:taxon-name-part taxon-name-part-type="subgenus" reg="Dactylotergitius">Dactylotergitius</tp:taxon-name-part>) <tp:taxon-name-part taxon-name-part-type="species" reg="caudatus">caudatus</tp:taxon-name-part></tp:taxon-name><tp:taxon-authority>Brölemann, 1902</tp:taxon-authority></tp:nomenclature><tp:treatment-sec sec-type="Published records" id="SECID0ECOAG"><title>Published records.</title><p>None.</p></tp:treatment-sec><tp:treatment-sec sec-type="material" id="SECID0EHOAG"><title>Material examined.</title><p>
                        <bold>PARÁ</bold>: Altamira (Equatorial Rainforest), Sandstone: Abrigo da Gravura, (<abbrev xmlns:xlink="http://www.w3.org/1999/xlink" content-type="institution" xlink:title="Universidade Federal de São Carlos, São Paulo, Brazil" id="ABBRID0EPOAG" xlink:type="simple">UFSCAR</abbrev>) 1 spec, 08.vii.2009, Bichuette, ME.; Nanoabrigo, (<abbrev xmlns:xlink="http://www.w3.org/1999/xlink" content-type="institution" xlink:title="Universidade Federal de São Carlos, São Paulo, Brazil" id="ABBRID0EUOAG" xlink:type="simple">UFSCAR</abbrev>) 1 spec, 13.v.2011 by Gallão, JE.; <bold>SÃO PAULO</bold>: Iporanga (Atlantic Rainforest), Limestone: Gruta dos Paiva, (<abbrev xmlns:xlink="http://www.w3.org/1999/xlink" content-type="institution" xlink:title="Universidade Federal de São Carlos, São Paulo, Brazil" id="ABBRID0E2OAG" xlink:type="simple">UFSCAR</abbrev>) 1 spec, 02.iii.2014, Bichuette, ME., Gallão, JE.</p></tp:treatment-sec><tp:treatment-sec sec-type="distribution" id="SECID0EAPAG"><title>Distribution.</title><p>This species is widely distributed from Brazil to northeast Argentina (<xref ref-type="bibr" rid="B20">Chagas-Jr et al. 2007</xref>). Though more common in southeast Brazil, it has also been found in the central, northeastern, and northern regions. Our records place the species in sandstone caves from Pará and in one limestone cave from São Paulo. Accidental in caves.</p></tp:treatment-sec><tp:treatment-sec sec-type="habitat" id="SECID0EKPAG"><title>Habitat.</title><p>Cave (under rocks).</p></tp:treatment-sec><tp:treatment-sec sec-type="Conservation" id="SECID0EPPAG"><title>Conservation.</title><p>Even with these few records, the wide distribution suggests that this species is not under threat. However, their range in Pará is located within the boundaries of a large hydroelectrical dam (Belo Monte) (M.E. Bichuette, per. obs.), suggesting the possibility of a local threat.</p></tp:treatment-sec><ref-list><ref id="B20"><mixed-citation xmlns:xlink="http://www.w3.org/1999/xlink" xlink:type="simple">
          <person-group><name name-style="western"><surname>Chagas-Jr</surname><given-names>A</given-names></name><name name-style="western"><surname>Knysak</surname><given-names>I</given-names></name><name name-style="western"><surname>Guizze</surname><given-names>SPG</given-names></name></person-group> (<year>2007</year>) <article-title>Revalidation of the subgenus <tp:taxon-name><tp:taxon-name-part taxon-name-part-type="subgenus">Dactylotergitius</tp:taxon-name-part></tp:taxon-name> Verhoeff, and redescription of <tp:taxon-name><tp:taxon-name-part taxon-name-part-type="genus">Otostigmus</tp:taxon-name-part> (<tp:taxon-name-part taxon-name-part-type="subgenus">D.</tp:taxon-name-part>) <tp:taxon-name-part taxon-name-part-type="species">caudatus</tp:taxon-name-part></tp:taxon-name> Brölemann and <tp:taxon-name><tp:taxon-name-part taxon-name-part-type="genus">Otostigmus</tp:taxon-name-part> (<tp:taxon-name-part taxon-name-part-type="subgenus">D.</tp:taxon-name-part>) <tp:taxon-name-part taxon-name-part-type="species">cavalcantii</tp:taxon-name-part></tp:taxon-name> Bucherl (<tp:taxon-name><tp:taxon-name-part taxon-name-part-type="order">Scolopendromorpha</tp:taxon-name-part></tp:taxon-name>: <tp:taxon-name><tp:taxon-name-part taxon-name-part-type="family">Scolopendridae</tp:taxon-name-part></tp:taxon-name>: <tp:taxon-name><tp:taxon-name-part taxon-name-part-type="subfamily">Otostigminae</tp:taxon-name-part></tp:taxon-name>).</article-title> <source>Zootaxa</source> <volume>1639</volume>: <fpage>57</fpage>–<lpage>67</lpage>.</mixed-citation></ref></ref-list></tp:taxon-treatment>
