# Supplementary material for: A synopsis of centipedes in Brazilian caves: hidden species diversity that needs conservation (Myriapoda, Chilopoda)
Source: Zookeys. 2018 Feb 12;(737):13–56. doi: 10.3897/zookeys.737.20307 (PMC5904458; doi:10.3897/zookeys.737.20307)
Supplement: XML Treatment for Otostigmus (Parotostigmus) amazonae [file zookeys.737.20307-treatment10.xml]

<!DOCTYPE tp:taxon-treatment
  PUBLIC "-//TaxonX//DTD Taxonomic Treatment Publishing DTD v0 20100105//EN" "tax-treatment-NSO.dtd">
<tp:taxon-treatment xmlns:tp="http://www.plazi.org/taxpub"><tp:treatment-meta><kwd-group><label>Taxon classification</label><kwd><named-content xmlns:xlink="http://www.w3.org/1999/xlink" content-type="kingdom">Animalia</named-content></kwd><kwd><named-content xmlns:xlink="http://www.w3.org/1999/xlink" content-type="order">Scolopendromorpha</named-content></kwd><kwd><named-content xmlns:xlink="http://www.w3.org/1999/xlink" content-type="family">Scolopendridae</named-content></kwd></kwd-group><mixed-citation publication-type="journal"><person-group><name><surname>Chagas-Jr</surname><given-names>Amazonas</given-names></name><name><surname>Bichuette</surname><given-names>Maria Elina</given-names></name></person-group><article-title>A synopsis of centipedes in Brazilian caves: hidden species diversity that needs conservation (<tp:taxon-name><tp:taxon-name-part taxon-name-part-type="subphylum">Myriapoda</tp:taxon-name-part></tp:taxon-name>, <tp:taxon-name><tp:taxon-name-part taxon-name-part-type="class">Chilopoda</tp:taxon-name-part></tp:taxon-name>)</article-title><source>Zookeys</source><day>12</day><month>2</month><year>2018</year><volume>2018</volume><issue>737</issue><fpage>13</fpage><lpage>56</lpage><pub-id pub-id-type="doi">10.3897/zookeys.737.20307</pub-id></mixed-citation></tp:treatment-meta><tp:nomenclature><tp:taxon-name>
                        <tp:taxon-name-part taxon-name-part-type="genus" reg="Otostigmus">Otostigmus</tp:taxon-name-part> (<tp:taxon-name-part taxon-name-part-type="subgenus" reg="Parotostigmus">Parotostigmus</tp:taxon-name-part>) <tp:taxon-name-part taxon-name-part-type="species" reg="amazonae">amazonae</tp:taxon-name-part></tp:taxon-name><tp:taxon-authority>Chamberlin, 1914</tp:taxon-authority></tp:nomenclature><tp:treatment-sec sec-type="Published records" id="SECID0EIRAG"><title>Published records.</title><p>None.</p></tp:treatment-sec><tp:treatment-sec sec-type="material" id="SECID0ENRAG"><title>Material examined.</title><p>
                        <bold>PARÁ</bold>: Canaã dos Carajás (Equatorial Rainforest and “Campos Rupestres”), Iron Ore: Caverna ST 0054, (<named-content xmlns:xlink="http://www.w3.org/1999/xlink" content-type="dwc:institutional_code" xlink:type="simple">UFMT</named-content>) 1 spec, 29.i.2016, BioEspeleo Consultoria Ambiental.</p></tp:treatment-sec><tp:treatment-sec sec-type="distribution" id="SECID0E1RAG"><title>Distribution.</title><p>This species is typical of northern and western regions, in the states of Amazonas, Pará, and Mato Grosso. Only one occurrence in a cave (iron ore from Pará) was recorded, suggesting that the species is accidental.</p></tp:treatment-sec><tp:treatment-sec sec-type="habitat" id="SECID0E6RAG"><title>Habitat.</title><p>Unknown.</p></tp:treatment-sec><tp:treatment-sec sec-type="Conservation" id="SECID0EESAG"><title>Conservation.</title><p>The species’ wide distribution implies that it is not under threat, but the caves of Canaã dos Carajás are part of mining projects.</p></tp:treatment-sec></tp:taxon-treatment>
