# Supplementary material for: A synopsis of centipedes in Brazilian caves: hidden species diversity that needs conservation (Myriapoda, Chilopoda)
Source: Zookeys. 2018 Feb 12;(737):13–56. doi: 10.3897/zookeys.737.20307 (PMC5904458; doi:10.3897/zookeys.737.20307)
Supplement: XML Treatment for Otostigmus (Parotostigmus) muticus [file zookeys.737.20307-treatment11.xml]

<!DOCTYPE tp:taxon-treatment
  PUBLIC "-//TaxonX//DTD Taxonomic Treatment Publishing DTD v0 20100105//EN" "tax-treatment-NSO.dtd">
<tp:taxon-treatment xmlns:tp="http://www.plazi.org/taxpub"><tp:treatment-meta><kwd-group><label>Taxon classification</label><kwd><named-content xmlns:xlink="http://www.w3.org/1999/xlink" content-type="kingdom">Animalia</named-content></kwd><kwd><named-content xmlns:xlink="http://www.w3.org/1999/xlink" content-type="order">Scolopendromorpha</named-content></kwd><kwd><named-content xmlns:xlink="http://www.w3.org/1999/xlink" content-type="family">Scolopendridae</named-content></kwd></kwd-group><mixed-citation publication-type="journal"><person-group><name><surname>Chagas-Jr</surname><given-names>Amazonas</given-names></name><name><surname>Bichuette</surname><given-names>Maria Elina</given-names></name></person-group><article-title>A synopsis of centipedes in Brazilian caves: hidden species diversity that needs conservation (<tp:taxon-name><tp:taxon-name-part taxon-name-part-type="subphylum">Myriapoda</tp:taxon-name-part></tp:taxon-name>, <tp:taxon-name><tp:taxon-name-part taxon-name-part-type="class">Chilopoda</tp:taxon-name-part></tp:taxon-name>)</article-title><source>Zookeys</source><day>12</day><month>2</month><year>2018</year><volume>2018</volume><issue>737</issue><fpage>13</fpage><lpage>56</lpage><pub-id pub-id-type="doi">10.3897/zookeys.737.20307</pub-id></mixed-citation></tp:treatment-meta><tp:nomenclature><tp:taxon-name>
                        <tp:taxon-name-part taxon-name-part-type="genus" reg="Otostigmus">Otostigmus</tp:taxon-name-part> (<tp:taxon-name-part taxon-name-part-type="subgenus" reg="Parotostigmus">Parotostigmus</tp:taxon-name-part>) <tp:taxon-name-part taxon-name-part-type="species" reg="muticus">muticus</tp:taxon-name-part></tp:taxon-name><tp:taxon-authority>Karsch, 1888</tp:taxon-authority></tp:nomenclature><tp:treatment-sec sec-type="Published records" id="SECID0EPTAG"><title>Published records.</title><p>None.</p></tp:treatment-sec><tp:treatment-sec sec-type="material" id="SECID0EUTAG"><title>Material examined.</title><p>
                        <bold>MINAS GERAIS</bold>: Itacarambi (Cerrado-Caatinga transition), Limestone: Lapa da Onça, (<abbrev xmlns:xlink="http://www.w3.org/1999/xlink" content-type="institution" xlink:title="Universidade Federal de São Carlos, São Paulo, Brazil" id="ABBRID0E3TAG" xlink:type="simple">UFSCAR</abbrev>) 3 spec, 06.vi.2014, Gallão, JE., von Schimonsky, DM., Monte, BGO.; Lapa do Mogno, (<abbrev xmlns:xlink="http://www.w3.org/1999/xlink" content-type="institution" xlink:title="Universidade Federal de São Carlos, São Paulo, Brazil" id="ABBRID0EBUAG" xlink:type="simple">UFSCAR</abbrev>) 1 spec, 12.iv.2015, Gallão, JE., Monte, BGO.</p></tp:treatment-sec><tp:treatment-sec sec-type="distribution" id="SECID0EGUAG"><title>Distribution.</title><p>
                        <italic><tp:taxon-name><tp:taxon-name-part taxon-name-part-type="genus" reg="Otostigmus">Otostigmus</tp:taxon-name-part> <tp:taxon-name-part taxon-name-part-type="species" reg="muticus">muticus</tp:taxon-name-part></tp:taxon-name></italic> was recorded in the northern regions of Amazonas and Pará (<xref ref-type="bibr" rid="B51">Schileyko 2002</xref>), the extreme west of northeast Maranhão, as well as in the western and central regions of Mato Grosso and Goiás (<xref ref-type="bibr" rid="B17">Chagas-Jr 2012</xref>). Specimens were collected from limestone caves in a transitional xeric area of Cerrado and Caatinga (northern Minas Gerais) as well as in southeastern Bahia. The species is likely troglophilic.</p></tp:treatment-sec><tp:treatment-sec sec-type="habitat" id="SECID0E6UAG"><title>Habitat.</title><p>Unconsolidated substrate, under rocks.</p></tp:treatment-sec><tp:treatment-sec sec-type="Conservation" id="SECID0EEVAG"><title>Conservation.</title><p>This species is not considered threatened due to its wide distribution and the fact that Lapa do Mogno cave, a major habitat, is legally protected as part of the Peruaçu Caves National Park (<abbrev xmlns:xlink="http://www.w3.org/1999/xlink" content-type="institution" xlink:title="Peruaçu Caves National Park" id="ABBRID0EKVAG" xlink:type="simple">PCNP</abbrev>) in Minas Gerais.</p></tp:treatment-sec><ref-list><ref id="B51"><mixed-citation xmlns:xlink="http://www.w3.org/1999/xlink" xlink:type="simple">
          <person-group><name name-style="western"><surname>Schileyko</surname><given-names>A</given-names></name></person-group> (<year>2002</year>) <article-title><tp:taxon-name><tp:taxon-name-part taxon-name-part-type="order">Scolopendromorpha</tp:taxon-name-part></tp:taxon-name>.</article-title> In: <person-group><name name-style="western"><surname>Adis</surname><given-names>J</given-names></name></person-group> (<role>Ed.</role>) <issue-title>Amazonian Arachnida and Myriapoda.</issue-title> <source>Pensoft, Sofia, Moscow</source>, <fpage>479</fpage>–<lpage>500</lpage>.</mixed-citation></ref><ref id="B17"><mixed-citation xmlns:xlink="http://www.w3.org/1999/xlink" xlink:type="simple">
          <person-group><name name-style="western"><surname>Chagas-Jr</surname><given-names>A</given-names></name></person-group> (<year>2012</year>) <article-title>The centipede genus <italic><tp:taxon-name><tp:taxon-name-part taxon-name-part-type="genus">Otostigmus</tp:taxon-name-part></tp:taxon-name></italic> Porat in Brazil: Description of three new species from the Atlantic Forest; a summary and an identification key to the Brazilian species of this genus (<tp:taxon-name><tp:taxon-name-part taxon-name-part-type="class">Chilopoda</tp:taxon-name-part></tp:taxon-name>, <tp:taxon-name><tp:taxon-name-part taxon-name-part-type="order">Scolopendromorpha</tp:taxon-name-part></tp:taxon-name>, <tp:taxon-name><tp:taxon-name-part taxon-name-part-type="family">Scolopendridae</tp:taxon-name-part></tp:taxon-name>, <tp:taxon-name><tp:taxon-name-part taxon-name-part-type="subfamily">Otostigminae</tp:taxon-name-part></tp:taxon-name>).</article-title> <source>Zootaxa</source> <volume>3280</volume>: <fpage>1</fpage>–<lpage>28</lpage>.</mixed-citation></ref></ref-list></tp:taxon-treatment>
