# Supplementary material for: A synopsis of centipedes in Brazilian caves: hidden species diversity that needs conservation (Myriapoda, Chilopoda)
Source: Zookeys. 2018 Feb 12;(737):13–56. doi: 10.3897/zookeys.737.20307 (PMC5904458; doi:10.3897/zookeys.737.20307)
Supplement: XML Treatment for Otostigmus (Parotostigmus) tibialis [file zookeys.737.20307-treatment12.xml]

<!DOCTYPE tp:taxon-treatment
  PUBLIC "-//TaxonX//DTD Taxonomic Treatment Publishing DTD v0 20100105//EN" "tax-treatment-NSO.dtd">
<tp:taxon-treatment xmlns:tp="http://www.plazi.org/taxpub"><tp:treatment-meta><kwd-group><label>Taxon classification</label><kwd><named-content xmlns:xlink="http://www.w3.org/1999/xlink" content-type="kingdom">Animalia</named-content></kwd><kwd><named-content xmlns:xlink="http://www.w3.org/1999/xlink" content-type="order">Scolopendromorpha</named-content></kwd><kwd><named-content xmlns:xlink="http://www.w3.org/1999/xlink" content-type="family">Scolopendridae</named-content></kwd></kwd-group><mixed-citation publication-type="journal"><person-group><name><surname>Chagas-Jr</surname><given-names>Amazonas</given-names></name><name><surname>Bichuette</surname><given-names>Maria Elina</given-names></name></person-group><article-title>A synopsis of centipedes in Brazilian caves: hidden species diversity that needs conservation (<tp:taxon-name><tp:taxon-name-part taxon-name-part-type="subphylum">Myriapoda</tp:taxon-name-part></tp:taxon-name>, <tp:taxon-name><tp:taxon-name-part taxon-name-part-type="class">Chilopoda</tp:taxon-name-part></tp:taxon-name>)</article-title><source>Zookeys</source><day>12</day><month>2</month><year>2018</year><volume>2018</volume><issue>737</issue><fpage>13</fpage><lpage>56</lpage><pub-id pub-id-type="doi">10.3897/zookeys.737.20307</pub-id></mixed-citation></tp:treatment-meta><tp:nomenclature><tp:taxon-name>
                        <tp:taxon-name-part taxon-name-part-type="genus" reg="Otostigmus">Otostigmus</tp:taxon-name-part> (<tp:taxon-name-part taxon-name-part-type="subgenus" reg="Parotostigmus">Parotostigmus</tp:taxon-name-part>) <tp:taxon-name-part taxon-name-part-type="species" reg="tibialis">tibialis</tp:taxon-name-part></tp:taxon-name><tp:taxon-authority>Brölemann, 1902</tp:taxon-authority></tp:nomenclature><tp:treatment-sec sec-type="Published records" id="SECID0EVWAG"><title>Published records.</title><p>None.</p></tp:treatment-sec><tp:treatment-sec sec-type="material" id="SECID0E1WAG"><title>Material examined.</title><p>
                        <bold>SÃO PAULO</bold>: Iporanga (Atlantic Rainforest), Limestone: Gruta da Água Suja, (<abbrev xmlns:xlink="http://www.w3.org/1999/xlink" content-type="institution" xlink:title="Universidade Federal de São Carlos, São Paulo, Brazil" id="ABBRID0ECXAG" xlink:type="simple">UFSCAR</abbrev>) 4 spec, 13–20.iv.2009, Pellegatti-Franco, F.; Caverna Guaxica, (<abbrev xmlns:xlink="http://www.w3.org/1999/xlink" content-type="institution" xlink:title="Universidade Federal de São Carlos, São Paulo, Brazil" id="ABBRID0EHXAG" xlink:type="simple">UFSCAR</abbrev>) 1 spec, 03.iii.2014, Bichuette, ME., Gallão, JE.; <bold>SANTA CATARINA</bold>: Florianópolis (“Restinga” – Atlantic Forest and coastal vegetation), <!--PageBreak-->Granite: Abrigo Saco dos Limões, (<abbrev xmlns:xlink="http://www.w3.org/1999/xlink" content-type="institution" xlink:title="Universidade Federal de São Carlos, São Paulo, Brazil" id="ABBRID0EQXAG" xlink:type="simple">UFSCAR</abbrev>) 1 spec, 01.v.2016, Bichuette, ME., Gallão, JE., Lee, D., Xavier, P.; Caverna da Água Corrente, (<abbrev xmlns:xlink="http://www.w3.org/1999/xlink" content-type="institution" xlink:title="Universidade Federal de São Carlos, São Paulo, Brazil" id="ABBRID0EVXAG" xlink:type="simple">UFSCAR</abbrev>) 1 spec, 01.v.2016, Bichuette, ME., Gallão, JE., Lee, D., Xavier, P.</p></tp:treatment-sec><tp:treatment-sec sec-type="distribution" id="SECID0E1XAG"><title>Distribution.</title><p>This species is widely distributed in Brazil, primarily ranging from the central regions and extending southward to Santa Catarina. Also well represented in southeastern and southern Brazil (<xref ref-type="bibr" rid="B17">Chagas-Jr 2012</xref>), <italic><tp:taxon-name><tp:taxon-name-part taxon-name-part-type="genus" reg="Otostigmus">O.</tp:taxon-name-part> <tp:taxon-name-part taxon-name-part-type="species" reg="tibialis">tibialis</tp:taxon-name-part></tp:taxon-name></italic> was recorded in limestone and granitic caves of São Paulo and Santa Catarina, respectively. The species is probably troglophilic.</p></tp:treatment-sec><tp:treatment-sec sec-type="habitat" id="SECID0EPYAG"><title>Habitat.</title><p>Cave (unconsolidated substrate, under rocks).</p></tp:treatment-sec><tp:treatment-sec sec-type="Conservation" id="SECID0EUYAG"><title>Conservation.</title><p>Though widely distributed, the population inhabiting caves of Santa Catarina may be under local threat from urban expansion because there is no relevant legal protection. The species’ cave habitats in São Paulo are, however, located inside state parks.</p></tp:treatment-sec><ref-list><ref id="B17"><mixed-citation xmlns:xlink="http://www.w3.org/1999/xlink" xlink:type="simple">
          <person-group><name name-style="western"><surname>Chagas-Jr</surname><given-names>A</given-names></name></person-group> (<year>2012</year>) <article-title>The centipede genus <italic><tp:taxon-name><tp:taxon-name-part taxon-name-part-type="genus">Otostigmus</tp:taxon-name-part></tp:taxon-name></italic> Porat in Brazil: Description of three new species from the Atlantic Forest; a summary and an identification key to the Brazilian species of this genus (<tp:taxon-name><tp:taxon-name-part taxon-name-part-type="class">Chilopoda</tp:taxon-name-part></tp:taxon-name>, <tp:taxon-name><tp:taxon-name-part taxon-name-part-type="order">Scolopendromorpha</tp:taxon-name-part></tp:taxon-name>, <tp:taxon-name><tp:taxon-name-part taxon-name-part-type="family">Scolopendridae</tp:taxon-name-part></tp:taxon-name>, <tp:taxon-name><tp:taxon-name-part taxon-name-part-type="subfamily">Otostigminae</tp:taxon-name-part></tp:taxon-name>).</article-title> <source>Zootaxa</source> <volume>3280</volume>: <fpage>1</fpage>–<lpage>28</lpage>.</mixed-citation></ref></ref-list></tp:taxon-treatment>
