# Supplementary material for: A synopsis of centipedes in Brazilian caves: hidden species diversity that needs conservation (Myriapoda, Chilopoda)
Source: Zookeys. 2018 Feb 12;(737):13–56. doi: 10.3897/zookeys.737.20307 (PMC5904458; doi:10.3897/zookeys.737.20307)
Supplement: XML Treatment for Otostigmus (Parotostigmus) tidius [file zookeys.737.20307-treatment13.xml]

<!DOCTYPE tp:taxon-treatment
  PUBLIC "-//TaxonX//DTD Taxonomic Treatment Publishing DTD v0 20100105//EN" "tax-treatment-NSO.dtd">
<tp:taxon-treatment xmlns:tp="http://www.plazi.org/taxpub"><tp:treatment-meta><kwd-group><label>Taxon classification</label><kwd><named-content xmlns:xlink="http://www.w3.org/1999/xlink" content-type="kingdom">Animalia</named-content></kwd><kwd><named-content xmlns:xlink="http://www.w3.org/1999/xlink" content-type="order">Scolopendromorpha</named-content></kwd><kwd><named-content xmlns:xlink="http://www.w3.org/1999/xlink" content-type="family">Scolopendridae</named-content></kwd></kwd-group><mixed-citation publication-type="journal"><person-group><name><surname>Chagas-Jr</surname><given-names>Amazonas</given-names></name><name><surname>Bichuette</surname><given-names>Maria Elina</given-names></name></person-group><article-title>A synopsis of centipedes in Brazilian caves: hidden species diversity that needs conservation (<tp:taxon-name><tp:taxon-name-part taxon-name-part-type="subphylum">Myriapoda</tp:taxon-name-part></tp:taxon-name>, <tp:taxon-name><tp:taxon-name-part taxon-name-part-type="class">Chilopoda</tp:taxon-name-part></tp:taxon-name>)</article-title><source>Zookeys</source><day>12</day><month>2</month><year>2018</year><volume>2018</volume><issue>737</issue><fpage>13</fpage><lpage>56</lpage><pub-id pub-id-type="doi">10.3897/zookeys.737.20307</pub-id></mixed-citation></tp:treatment-meta><tp:nomenclature><tp:taxon-name>
                        <tp:taxon-name-part taxon-name-part-type="genus" reg="Otostigmus">Otostigmus</tp:taxon-name-part> (<tp:taxon-name-part taxon-name-part-type="subgenus" reg="Parotostigmus">Parotostigmus</tp:taxon-name-part>) <tp:taxon-name-part taxon-name-part-type="species" reg="tidius">tidius</tp:taxon-name-part></tp:taxon-name><tp:taxon-authority>Chamberlin, 1914</tp:taxon-authority></tp:nomenclature><tp:treatment-sec sec-type="Published records" id="SECID0E6ZAG"><title>Published records.</title><p>None.</p></tp:treatment-sec><tp:treatment-sec sec-type="material" id="SECID0EE1AG"><title>Material examined.</title><p>
                        <bold>MINAS GERAIS</bold>: Diamantina (“Campos rupestres” highland heterogeneous vegetation on rocks), Quartzite: Lapa dos Pombos, (<abbrev xmlns:xlink="http://www.w3.org/1999/xlink" content-type="institution" xlink:title="Universidade Federal de São Carlos, São Paulo, Brazil" id="ABBRID0EM1AG" xlink:type="simple">UFSCAR</abbrev>) 1 spec, 06.ix.2013, Fonseca-Ferreira, R.</p></tp:treatment-sec><tp:treatment-sec sec-type="distribution" id="SECID0ER1AG"><title>Distribution.</title><p>
                        <italic><tp:taxon-name><tp:taxon-name-part taxon-name-part-type="genus" reg="Otostigmus">Otostigmus</tp:taxon-name-part> <tp:taxon-name-part taxon-name-part-type="species" reg="tidius">tidius</tp:taxon-name-part></tp:taxon-name></italic> is distributed in the central and northern Brazilian states of Tocantins, Mato Grosso, and Goiás, as well as in the Federal District (Brasília) (<xref ref-type="bibr" rid="B17">Chagas-Jr 2012</xref>). We provide a new record for the species in Minas Gerais. Accidental in caves.</p></tp:treatment-sec><tp:treatment-sec sec-type="habitat" id="SECID0EG2AG"><title>Habitat.</title><p>Cave (unconsolidated substrate – sand).</p></tp:treatment-sec><tp:treatment-sec sec-type="Conservation" id="SECID0EL2AG"><title>Conservation.</title><p>
                        <italic><tp:taxon-name><tp:taxon-name-part taxon-name-part-type="genus" reg="Otostigmus">Otostigmus</tp:taxon-name-part> <tp:taxon-name-part taxon-name-part-type="species" reg="tidius">tidius</tp:taxon-name-part></tp:taxon-name></italic> occurs in a mined cave and is under local threat.</p></tp:treatment-sec><ref-list><ref id="B17"><mixed-citation xmlns:xlink="http://www.w3.org/1999/xlink" xlink:type="simple">
          <person-group><name name-style="western"><surname>Chagas-Jr</surname><given-names>A</given-names></name></person-group> (<year>2012</year>) <article-title>The centipede genus <italic><tp:taxon-name><tp:taxon-name-part taxon-name-part-type="genus">Otostigmus</tp:taxon-name-part></tp:taxon-name></italic> Porat in Brazil: Description of three new species from the Atlantic Forest; a summary and an identification key to the Brazilian species of this genus (<tp:taxon-name><tp:taxon-name-part taxon-name-part-type="class">Chilopoda</tp:taxon-name-part></tp:taxon-name>, <tp:taxon-name><tp:taxon-name-part taxon-name-part-type="order">Scolopendromorpha</tp:taxon-name-part></tp:taxon-name>, <tp:taxon-name><tp:taxon-name-part taxon-name-part-type="family">Scolopendridae</tp:taxon-name-part></tp:taxon-name>, <tp:taxon-name><tp:taxon-name-part taxon-name-part-type="subfamily">Otostigminae</tp:taxon-name-part></tp:taxon-name>).</article-title> <source>Zootaxa</source> <volume>3280</volume>: <fpage>1</fpage>–<lpage>28</lpage>.</mixed-citation></ref></ref-list></tp:taxon-treatment>
