# Supplementary material for: A synopsis of centipedes in Brazilian caves: hidden species diversity that needs conservation (Myriapoda, Chilopoda)
Source: Zookeys. 2018 Feb 12;(737):13–56. doi: 10.3897/zookeys.737.20307 (PMC5904458; doi:10.3897/zookeys.737.20307)
Supplement: XML Treatment for Otostigmus (Parotostigmus) [file zookeys.737.20307-treatment14.xml]

<!DOCTYPE tp:taxon-treatment
  PUBLIC "-//TaxonX//DTD Taxonomic Treatment Publishing DTD v0 20100105//EN" "tax-treatment-NSO.dtd">
<tp:taxon-treatment xmlns:tp="http://www.plazi.org/taxpub"><tp:treatment-meta><kwd-group><label>Taxon classification</label><kwd><named-content xmlns:xlink="http://www.w3.org/1999/xlink" content-type="kingdom">Animalia</named-content></kwd><kwd><named-content xmlns:xlink="http://www.w3.org/1999/xlink" content-type="order">Scolopendromorpha</named-content></kwd><kwd><named-content xmlns:xlink="http://www.w3.org/1999/xlink" content-type="family">Scolopendridae</named-content></kwd></kwd-group><mixed-citation publication-type="journal"><person-group><name><surname>Chagas-Jr</surname><given-names>Amazonas</given-names></name><name><surname>Bichuette</surname><given-names>Maria Elina</given-names></name></person-group><article-title>A synopsis of centipedes in Brazilian caves: hidden species diversity that needs conservation (<tp:taxon-name><tp:taxon-name-part taxon-name-part-type="subphylum">Myriapoda</tp:taxon-name-part></tp:taxon-name>, <tp:taxon-name><tp:taxon-name-part taxon-name-part-type="class">Chilopoda</tp:taxon-name-part></tp:taxon-name>)</article-title><source>Zookeys</source><day>12</day><month>2</month><year>2018</year><volume>2018</volume><issue>737</issue><fpage>13</fpage><lpage>56</lpage><pub-id pub-id-type="doi">10.3897/zookeys.737.20307</pub-id></mixed-citation></tp:treatment-meta><tp:nomenclature><tp:taxon-name>
                        <tp:taxon-name-part taxon-name-part-type="genus" reg="Otostigmus">Otostigmus</tp:taxon-name-part> (<tp:taxon-name-part taxon-name-part-type="subgenus" reg="Parotostigmus">Parotostigmus</tp:taxon-name-part>)</tp:taxon-name><tp:taxon-status xmlns:xlink="http://www.w3.org/1999/xlink" xlink:type="simple">spp.</tp:taxon-status></tp:nomenclature><tp:treatment-sec sec-type="material" id="SECID0E63AG"><title>Material examined.</title><p>
                        <bold>PARÁ</bold>: Canaã dos Carajás (Equatorial Rainforest and “Campos Rupestres”), Iron Ore: Gruta NV 06, (<named-content xmlns:xlink="http://www.w3.org/1999/xlink" content-type="dwc:institutional_code" xlink:type="simple">MNRJ</named-content>) 1 spec, 22–28.ii.2005, Andrade, R., Arnone, IS.; Gruta S11C 0153, (<named-content xmlns:xlink="http://www.w3.org/1999/xlink" content-type="dwc:institutional_code" xlink:type="simple">UFMT</named-content>) 1 spec, 01.viii.2015, BioEspeleo Consultoria Ambiental; Caverna ST 0003, (<named-content xmlns:xlink="http://www.w3.org/1999/xlink" content-type="dwc:institutional_code" xlink:type="simple">UFMT</named-content>) 1 spec, 21.i.2016, BioEspeleo Consultoria Ambiental; Altamira (Equatorial Rainforest), Sandstone: Caverna Pedra da Cachoeira, (<abbrev xmlns:xlink="http://www.w3.org/1999/xlink" content-type="institution" xlink:title="Universidade Federal de São Carlos, São Paulo, Brazil" id="ABBRID0EW4AG" xlink:type="simple">UFSCAR</abbrev>) 1 spec, 03.iv.2011, Bichuette, ME., Gallão, JE., Pedroso, DR., von Schimonsky, DM.; <bold>GOIÁS</bold>: São Domingos (Cerrado), Limestone: Lapa São Bernardo I, (<abbrev xmlns:xlink="http://www.w3.org/1999/xlink" content-type="institution" xlink:title="Universidade Federal de São Carlos, São Paulo, Brazil" id="ABBRID0E44AG" xlink:type="simple">UFSCAR</abbrev>) 1 spec,19.v.2015, Gallão, JE., Paula, CCP.; <bold>MATO GROSSO</bold>: Nobres (Cerrado), Limestone: Toca do Sorvete, (<abbrev xmlns:xlink="http://www.w3.org/1999/xlink" content-type="institution" xlink:title="Universidade Federal de São Carlos, São Paulo, Brazil" id="ABBRID0EE5AG" xlink:type="simple">UFSCAR</abbrev>) 1 spec, 06.v.2015, Bichuette, ME., Chagas-Jr, A., Nunes, GA.; <bold>MATO GROSSO DO SUL</bold>: Bodoquena (Cerrado), Limestone: Gruta Dente de Cão , (<named-content xmlns:xlink="http://www.w3.org/1999/xlink" content-type="dwc:institutional_code" xlink:type="simple">UFMT</named-content>) 1 spec, 29.iv.2006; <!--PageBreak--><bold>BAHIA</bold>: Central (Caatinga), Limestone: Toca do Pinguim, (<abbrev xmlns:xlink="http://www.w3.org/1999/xlink" content-type="institution" xlink:title="Universidade Federal de São Carlos, São Paulo, Brazil" id="ABBRID0ET5AG" xlink:type="simple">UFSCAR</abbrev>) 1 spec, 19.viii.2015; Gruta da Catedral, (<abbrev xmlns:xlink="http://www.w3.org/1999/xlink" content-type="institution" xlink:title="Universidade Federal de São Carlos, São Paulo, Brazil" id="ABBRID0EY5AG" xlink:type="simple">UFSCAR</abbrev>) 2 spec, 19.viii.2015; Andaraí (“Campos rupestres” highland heterogeneous vegetation on rocks), Sandstone: Gruna Rio dos Pombos, (<abbrev xmlns:xlink="http://www.w3.org/1999/xlink" content-type="institution" xlink:title="Universidade Federal de São Carlos, São Paulo, Brazil" id="ABBRID0E45AG" xlink:type="simple">UFSCAR</abbrev>) 1 spec, 10.xii.2015; Catolés (“Campos rupestres” highland heterogeneous vegetation on rocks), Sandstone: Gruna Jambreiro, (<abbrev xmlns:xlink="http://www.w3.org/1999/xlink" content-type="institution" xlink:title="Universidade Federal de São Carlos, São Paulo, Brazil" id="ABBRID0EC6AG" xlink:type="simple">UFSCAR</abbrev>) 1 spec, 12.iv.2015, Bichuette, ME.; <bold>MINAS GERAIS</bold>: Itacarambi (Cerrado-Caatinga transition), Limestone: Lapa do Cipó, (<abbrev xmlns:xlink="http://www.w3.org/1999/xlink" content-type="institution" xlink:title="Universidade Federal de São Carlos, São Paulo, Brazil" id="ABBRID0EJ6AG" xlink:type="simple">UFSCAR</abbrev>) 1 spec, 05.vi.2014, Gallão, JE.; <bold>SANTA CATARINA</bold>: Florianópolis (“Restinga” – Atlantic Forest and coastal vegetation), Granite: Abrigo Saco dos Limões, (<abbrev xmlns:xlink="http://www.w3.org/1999/xlink" content-type="institution" xlink:title="Universidade Federal de São Carlos, São Paulo, Brazil" id="ABBRID0EQ6AG" xlink:type="simple">UFSCAR</abbrev>) 1 spec, 01.v.2016, Bichuette, ME., Gallão, JE., Lee, D., Xavier, P.</p></tp:treatment-sec><tp:treatment-sec sec-type="Taxonomic notes" id="SECID0EV6AG"><title>Taxonomic notes.</title><p>Some specimens lack the ultimate pair of legs, a trait used for species-level identification. Other specimens are different from all described species and are likely to be novel, requiring further examination.</p></tp:treatment-sec><tp:treatment-sec sec-type="distribution" id="SECID0E16AG"><title>Distribution.</title><p>Most specimens recorded herein are from limestone caves of Goiás, Mato Grosso, Mato Grosso do Sul, Bahia, and Minas Gerais states. However, some occurrences were reported for iron ore, sandstone, and granitic caves of Pará, Bahia, and Santa Catarina, respectively. Several new occurrences (e.g., at Chapada Diamantina, Bahia) were noted in this study, important for understanding the distribution of cave centipedes.</p></tp:treatment-sec><tp:treatment-sec sec-type="habitat" id="SECID0E66AG"><title>Habitat.</title><p>Cave (unconsolidated substrate).</p></tp:treatment-sec><tp:treatment-sec sec-type="Conservation" id="SECID0EEABG"><title>Conservation.</title><p>Iron ore and granitic caves from Pará and Santa Catarina are under threat from large iron-mining projects and urban expansion, respectively.</p></tp:treatment-sec></tp:taxon-treatment>
