# Supplementary material for: A synopsis of centipedes in Brazilian caves: hidden species diversity that needs conservation (Myriapoda, Chilopoda)
Source: Zookeys. 2018 Feb 12;(737):13–56. doi: 10.3897/zookeys.737.20307 (PMC5904458; doi:10.3897/zookeys.737.20307)
Supplement: XML Treatment for Cryptops (Cryptops) spelaeoraptor [file zookeys.737.20307-treatment16.xml]

<!DOCTYPE tp:taxon-treatment
  PUBLIC "-//TaxonX//DTD Taxonomic Treatment Publishing DTD v0 20100105//EN" "tax-treatment-NSO.dtd">
<tp:taxon-treatment xmlns:tp="http://www.plazi.org/taxpub"><tp:treatment-meta><kwd-group><label>Taxon classification</label><kwd><named-content xmlns:xlink="http://www.w3.org/1999/xlink" content-type="kingdom">Animalia</named-content></kwd><kwd><named-content xmlns:xlink="http://www.w3.org/1999/xlink" content-type="order">Scolopendromorpha</named-content></kwd><kwd><named-content xmlns:xlink="http://www.w3.org/1999/xlink" content-type="family">Cryptopidae</named-content></kwd></kwd-group><mixed-citation publication-type="journal"><person-group><name><surname>Chagas-Jr</surname><given-names>Amazonas</given-names></name><name><surname>Bichuette</surname><given-names>Maria Elina</given-names></name></person-group><article-title>A synopsis of centipedes in Brazilian caves: hidden species diversity that needs conservation (<tp:taxon-name><tp:taxon-name-part taxon-name-part-type="subphylum">Myriapoda</tp:taxon-name-part></tp:taxon-name>, <tp:taxon-name><tp:taxon-name-part taxon-name-part-type="class">Chilopoda</tp:taxon-name-part></tp:taxon-name>)</article-title><source>Zookeys</source><day>12</day><month>2</month><year>2018</year><volume>2018</volume><issue>737</issue><fpage>13</fpage><lpage>56</lpage><pub-id pub-id-type="doi">10.3897/zookeys.737.20307</pub-id></mixed-citation></tp:treatment-meta><tp:nomenclature><tp:taxon-name>
                        <tp:taxon-name-part taxon-name-part-type="genus" reg="Cryptops">Cryptops</tp:taxon-name-part> (<tp:taxon-name-part taxon-name-part-type="subgenus" reg="Cryptops">Cryptops</tp:taxon-name-part>) <tp:taxon-name-part taxon-name-part-type="species" reg="spelaeoraptor">spelaeoraptor</tp:taxon-name-part></tp:taxon-name><tp:taxon-authority>Ázara &amp; Ferreira, 2014</tp:taxon-authority></tp:nomenclature><tp:treatment-sec sec-type="Published records" id="SECID0ECGBG"><title>Published records.</title><p>(<xref ref-type="bibr" rid="B3">Ázara and Ferreira 2014a</xref>).</p></tp:treatment-sec><tp:treatment-sec sec-type="material" id="SECID0EMGBG"><title>Material examined.</title><p>None.</p></tp:treatment-sec><tp:treatment-sec sec-type="distribution" id="SECID0ERGBG"><title>Distribution.</title><p>
                        <italic><tp:taxon-name><tp:taxon-name-part taxon-name-part-type="genus" reg="Cryptops">Cryptops</tp:taxon-name-part> <tp:taxon-name-part taxon-name-part-type="species" reg="spelaeoraptor">spelaeoraptor</tp:taxon-name-part></tp:taxon-name></italic> is exclusive to Brazilian caves and only known from the type locality, found in Toca do Gonçalo Cave of Campo Formoso, Bahia. (<xref ref-type="bibr" rid="B3">Ázara and Ferreira 2014a</xref>).</p></tp:treatment-sec><tp:treatment-sec sec-type="habitat" id="SECID0EGHBG"><title>Habitat.</title><p>Cave (under rock, humid substrate).</p></tp:treatment-sec><tp:treatment-sec sec-type="Conservation" id="SECID0ELHBG"><title>Conservation.</title><p>This species is classified as Vulnerable (<abbrev xmlns:xlink="http://www.w3.org/1999/xlink" xlink:title="Vulnerable" id="ABBRID0ERHBG" xlink:type="simple">VU</abbrev>) in the Red List of Brazilian Threatened Fauna (<xref ref-type="bibr" rid="B40">MMA 2016</xref>). Toca do Gonçalo Cave has no legal protection from Brazilian environmental agencies. Because it is a rare locale containing water in a semi-arid region, the cave is currently under severe threat from the efforts of local farmers to uncover water resources. Protective measures are urgently required, including monitoring of cave populations and the creation of a conservation unit.</p></tp:treatment-sec><ref-list><ref id="B3"><mixed-citation xmlns:xlink="http://www.w3.org/1999/xlink" xlink:type="simple">
          <person-group><name name-style="western"><surname>Ázara</surname><given-names>LN</given-names></name><name name-style="western"><surname>Ferreira</surname><given-names>RL</given-names></name></person-group> (<year>2014a</year>) <article-title><tp:taxon-name><tp:taxon-name-part taxon-name-part-type="genus">Cryptops</tp:taxon-name-part> (<tp:taxon-name-part taxon-name-part-type="subgenus">Cryptops</tp:taxon-name-part>) <tp:taxon-name-part taxon-name-part-type="species">spelaeoraptor</tp:taxon-name-part></tp:taxon-name> n. sp. a remarkable troglobitic species (<tp:taxon-name><tp:taxon-name-part taxon-name-part-type="class">Chilopoda</tp:taxon-name-part></tp:taxon-name>: <tp:taxon-name><tp:taxon-name-part taxon-name-part-type="order">Scolopendromorpha</tp:taxon-name-part></tp:taxon-name>) from Brazil.</article-title> <source>Zootaxa</source> <volume>3826</volume>(<issue>1</issue>): <fpage>291</fpage>–<lpage>300</lpage>.</mixed-citation></ref><ref id="B40"><mixed-citation xmlns:xlink="http://www.w3.org/1999/xlink" xlink:type="simple">
          <institution xlink:type="simple">MMA</institution> (<year>2016</year>) <source>Sumário Executivo: Livro Vermelho da Fauna Brasileira Ameaçada de Extinção.</source> <publisher-name>ICMBio</publisher-name>, <publisher-loc>Brasília</publisher-loc>, <size units="page">76 pp</size>.</mixed-citation></ref></ref-list></tp:taxon-treatment>
