# Supplementary material for: A synopsis of centipedes in Brazilian caves: hidden species diversity that needs conservation (Myriapoda, Chilopoda)
Source: Zookeys. 2018 Feb 12;(737):13–56. doi: 10.3897/zookeys.737.20307 (PMC5904458; doi:10.3897/zookeys.737.20307)
Supplement: XML Treatment for Cryptops (Trigonocryptops) galatheae [file zookeys.737.20307-treatment17.xml]

<!DOCTYPE tp:taxon-treatment
  PUBLIC "-//TaxonX//DTD Taxonomic Treatment Publishing DTD v0 20100105//EN" "tax-treatment-NSO.dtd">
<tp:taxon-treatment xmlns:tp="http://www.plazi.org/taxpub"><tp:treatment-meta><kwd-group><label>Taxon classification</label><kwd><named-content xmlns:xlink="http://www.w3.org/1999/xlink" content-type="kingdom">Animalia</named-content></kwd><kwd><named-content xmlns:xlink="http://www.w3.org/1999/xlink" content-type="order">Scolopendromorpha</named-content></kwd><kwd><named-content xmlns:xlink="http://www.w3.org/1999/xlink" content-type="family">Cryptopidae</named-content></kwd></kwd-group><mixed-citation publication-type="journal"><person-group><name><surname>Chagas-Jr</surname><given-names>Amazonas</given-names></name><name><surname>Bichuette</surname><given-names>Maria Elina</given-names></name></person-group><article-title>A synopsis of centipedes in Brazilian caves: hidden species diversity that needs conservation (<tp:taxon-name><tp:taxon-name-part taxon-name-part-type="subphylum">Myriapoda</tp:taxon-name-part></tp:taxon-name>, <tp:taxon-name><tp:taxon-name-part taxon-name-part-type="class">Chilopoda</tp:taxon-name-part></tp:taxon-name>)</article-title><source>Zookeys</source><day>12</day><month>2</month><year>2018</year><volume>2018</volume><issue>737</issue><fpage>13</fpage><lpage>56</lpage><pub-id pub-id-type="doi">10.3897/zookeys.737.20307</pub-id></mixed-citation></tp:treatment-meta><tp:nomenclature><tp:taxon-name>
                        <tp:taxon-name-part taxon-name-part-type="genus" reg="Cryptops">Cryptops</tp:taxon-name-part> (<tp:taxon-name-part taxon-name-part-type="subgenus" reg="Trigonocryptops">Trigonocryptops</tp:taxon-name-part>) <tp:taxon-name-part taxon-name-part-type="species" reg="galatheae">galatheae</tp:taxon-name-part></tp:taxon-name><tp:taxon-authority>Meinert, 1886</tp:taxon-authority></tp:nomenclature><tp:treatment-sec sec-type="Published records" id="SECID0ENJBG"><title>Published records.</title><p>None.</p></tp:treatment-sec><tp:treatment-sec sec-type="material" id="SECID0ESJBG"><title>Material examined.</title><p>
                        <bold>SÃO PAULO</bold>: Ribeirão Grande (Atlantic Rainforest), Limestone: Caverna Felício, (<abbrev xmlns:xlink="http://www.w3.org/1999/xlink" content-type="institution" xlink:title="Universidade Federal de São Carlos, São Paulo, Brazil" id="ABBRID0E1JBG" xlink:type="simple">UFSCAR</abbrev>) 1 spec, 15.v.2015, Bolfarini, MP.; <bold>SANTA CATARINA</bold>: Florianópolis (“Restinga” – Atlantic Forest and coastal vegetation), Granite: Gruta Pedras Grandes, (<abbrev xmlns:xlink="http://www.w3.org/1999/xlink" content-type="institution" xlink:title="Universidade Federal de São Carlos, São Paulo, Brazil" id="ABBRID0EBKBG" xlink:type="simple">UFSCAR</abbrev>) 3 spec, 01.v.2016, Bichuette, ME., Gallão, JE., Lee, D., Xavier, P.</p></tp:treatment-sec><tp:treatment-sec sec-type="distribution" id="SECID0EGKBG"><title>Distribution.</title><p>This species is widely distributed throughout southern South America. In Brazil, <italic><tp:taxon-name><tp:taxon-name-part taxon-name-part-type="genus" reg="Cryptops">C.</tp:taxon-name-part> <tp:taxon-name-part taxon-name-part-type="species" reg="galatheae">galatheae</tp:taxon-name-part></tp:taxon-name></italic> is present in all southern states and in São Paulo (<xref ref-type="bibr" rid="B9">Bücherl 1940</xref>, <xref ref-type="bibr" rid="B10">1942</xref>). The new records corroborate this distribution and suggest a preference for temperate regions. The species was recorded in one limestone cave and one granitic cave of São Paulo and Santa Catarina, respectively. It is a candidate troglophilic species, but more data are necessary to confirm this categorization.</p></tp:treatment-sec><tp:treatment-sec sec-type="habitat" id="SECID0E6KBG"><title>Habitat.</title><p>Cave (unconsolidated substrate).</p><!--PageBreak--></tp:treatment-sec><ref-list><ref id="B9"><mixed-citation xmlns:xlink="http://www.w3.org/1999/xlink" xlink:type="simple">
          <person-group><name name-style="western"><surname>Bücherl</surname><given-names>W</given-names></name></person-group> (<year>1940</year>) <article-title>Os quilopodos do Brasil.</article-title> <source>Memórias do Instituto Butantan</source> <volume>13</volume>: <fpage>43</fpage>–<lpage>362</lpage>.</mixed-citation></ref><ref id="B10"><mixed-citation xmlns:xlink="http://www.w3.org/1999/xlink" xlink:type="simple">
          <person-group><name name-style="western"><surname>Bücherl</surname><given-names>W</given-names></name></person-group> (<year>1942</year>) <article-title>Catálogo dos quilópodos da zona neotrópica.</article-title> <source>Memórias do Instituto Butantan</source> <volume>15</volume>: <fpage>251</fpage>–<lpage>372</lpage>.</mixed-citation></ref></ref-list></tp:taxon-treatment>
