# Supplementary material for: A synopsis of centipedes in Brazilian caves: hidden species diversity that needs conservation (Myriapoda, Chilopoda)
Source: Zookeys. 2018 Feb 12;(737):13–56. doi: 10.3897/zookeys.737.20307 (PMC5904458; doi:10.3897/zookeys.737.20307)
Supplement: XML Treatment for Cryptops (Trigonocryptops) iporangensis [file zookeys.737.20307-treatment19.xml]

<!DOCTYPE tp:taxon-treatment
  PUBLIC "-//TaxonX//DTD Taxonomic Treatment Publishing DTD v0 20100105//EN" "tax-treatment-NSO.dtd">
<tp:taxon-treatment xmlns:tp="http://www.plazi.org/taxpub"><tp:treatment-meta><kwd-group><label>Taxon classification</label><kwd><named-content xmlns:xlink="http://www.w3.org/1999/xlink" content-type="kingdom">Animalia</named-content></kwd><kwd><named-content xmlns:xlink="http://www.w3.org/1999/xlink" content-type="order">Scolopendromorpha</named-content></kwd><kwd><named-content xmlns:xlink="http://www.w3.org/1999/xlink" content-type="family">Cryptopidae</named-content></kwd></kwd-group><mixed-citation publication-type="journal"><person-group><name><surname>Chagas-Jr</surname><given-names>Amazonas</given-names></name><name><surname>Bichuette</surname><given-names>Maria Elina</given-names></name></person-group><article-title>A synopsis of centipedes in Brazilian caves: hidden species diversity that needs conservation (<tp:taxon-name><tp:taxon-name-part taxon-name-part-type="subphylum">Myriapoda</tp:taxon-name-part></tp:taxon-name>, <tp:taxon-name><tp:taxon-name-part taxon-name-part-type="class">Chilopoda</tp:taxon-name-part></tp:taxon-name>)</article-title><source>Zookeys</source><day>12</day><month>2</month><year>2018</year><volume>2018</volume><issue>737</issue><fpage>13</fpage><lpage>56</lpage><pub-id pub-id-type="doi">10.3897/zookeys.737.20307</pub-id></mixed-citation></tp:treatment-meta><tp:nomenclature><tp:taxon-name>
                        <tp:taxon-name-part taxon-name-part-type="genus" reg="Cryptops">Cryptops</tp:taxon-name-part> (<tp:taxon-name-part taxon-name-part-type="subgenus" reg="Trigonocryptops">Trigonocryptops</tp:taxon-name-part>) <tp:taxon-name-part taxon-name-part-type="species" reg="iporangensis">iporangensis</tp:taxon-name-part></tp:taxon-name><tp:taxon-authority>Ázara &amp; Ferreira, 2013</tp:taxon-authority></tp:nomenclature><tp:treatment-sec sec-type="Published records" id="SECID0E4OBG"><title>Published records.</title><p>(<xref ref-type="bibr" rid="B2">Ázara and Ferreira 2013</xref>).</p></tp:treatment-sec><tp:treatment-sec sec-type="material" id="SECID0EHPBG"><title>Material examined.</title><p>
                        <bold>SÃO PAULO</bold>: Iporanga (Atlantic Rainforest), Limestone: Gruta Monjolinho, (<abbrev xmlns:xlink="http://www.w3.org/1999/xlink" content-type="institution" xlink:title="Universidade Federal de São Carlos, São Paulo, Brazil" id="ABBRID0EPPBG" xlink:type="simple">UFSCAR</abbrev>) 1 spec, 09.x.1995, Trajano, E.; and (<abbrev xmlns:xlink="http://www.w3.org/1999/xlink" content-type="institution" xlink:title="Universidade Federal de São Carlos, São Paulo, Brazil" id="ABBRID0EUPBG" xlink:type="simple">UFSCAR</abbrev>) 1 spec, 09.v.2005, Trajano, E.; Caverna Alambari de Baixo, (<abbrev xmlns:xlink="http://www.w3.org/1999/xlink" content-type="institution" xlink:title="Universidade Federal de São Carlos, São Paulo, Brazil" id="ABBRID0EZPBG" xlink:type="simple">UFSCAR</abbrev>) 1 spec, collected in 02.x.2012, Bichuette, ME.; Caverna Santana, (<abbrev xmlns:xlink="http://www.w3.org/1999/xlink" content-type="institution" xlink:title="Universidade Federal de São Carlos, São Paulo, Brazil" id="ABBRID0E5PBG" xlink:type="simple">UFSCAR</abbrev>) 1 spec, 01.i.2012, Bichuette, ME.</p></tp:treatment-sec><tp:treatment-sec sec-type="distribution" id="SECID0EDQBG"><title>Distribution.</title><p>
                        <italic><tp:taxon-name><tp:taxon-name-part taxon-name-part-type="genus" reg="Cryptops">Cryptops</tp:taxon-name-part> <tp:taxon-name-part taxon-name-part-type="species" reg="iporangensis">iporangensis</tp:taxon-name-part></tp:taxon-name></italic> was described based on a single specimen collected in Ressurgência das Areias de Água Quente Cave, Iporanga, São Paulo. Additional records extend its distribution to three more caves in the Alto Ribeira karst area, suggesting that the species is not endemic to a single cave system or rare, as previously proposed (<xref ref-type="bibr" rid="B2">Ázara and Ferreira 2013</xref>). Troglobitic species.</p></tp:treatment-sec><tp:treatment-sec sec-type="habitat" id="SECID0EYQBG"><title>Habitat.</title><p>Cave (unconsolidated substrate – humid clay, under rocks).</p></tp:treatment-sec><tp:treatment-sec sec-type="Conservation" id="SECID0E4QBG"><title>Conservation.</title><p>New data reinforce the necessity of collections in other caves before establishing cave category (troglobitic, troglophilic, or trogloxene), as these classifications can affect subsequent decisions related to species distribution. For example, <italic><tp:taxon-name><tp:taxon-name-part taxon-name-part-type="genus" reg="Cryptops">C.</tp:taxon-name-part> <tp:taxon-name-part taxon-name-part-type="species" reg="iporangensis">iporangensis</tp:taxon-name-part></tp:taxon-name></italic> was classified as Endangered (<abbrev xmlns:xlink="http://www.w3.org/1999/xlink" xlink:title="Endangered" id="ABBRID0EORBG" xlink:type="simple">EN</abbrev>) (<xref ref-type="bibr" rid="B40">MMA 2016</xref>) in the Red List of Brazilian Threatened Fauna because available data suggested that the species was restricted to the Areias cave system. A reevaluation of threat category based on our new data is necessary. Two of the three caves with new <italic><tp:taxon-name><tp:taxon-name-part taxon-name-part-type="genus" reg="Cryptops">C.</tp:taxon-name-part> <tp:taxon-name-part taxon-name-part-type="species" reg="iporangensis">iporangensis</tp:taxon-name-part></tp:taxon-name></italic> records are in limestone outcrops that are not part of the Areias cave system. These outcrops are isolated by non-soluble rocks that limit dispersal of terrestrial cave fauna (<xref ref-type="bibr" rid="B59">Trajano et al. 2016</xref>). Furthermore, the species’ cave category should be reviewed given that troglomorphism is not definite.</p></tp:treatment-sec><ref-list><ref id="B2"><mixed-citation xmlns:xlink="http://www.w3.org/1999/xlink" xlink:type="simple">
          <person-group><name name-style="western"><surname>Ázara</surname><given-names>LN</given-names></name><name name-style="western"><surname>Ferreira</surname><given-names>RL</given-names></name></person-group> (<year>2013</year>) <article-title>The first troglobitic <tp:taxon-name><tp:taxon-name-part taxon-name-part-type="genus">Cryptops</tp:taxon-name-part> (<tp:taxon-name-part taxon-name-part-type="subgenus">Trigonocryptops</tp:taxon-name-part>)</tp:taxon-name> (<tp:taxon-name><tp:taxon-name-part taxon-name-part-type="class">Chilopoda</tp:taxon-name-part></tp:taxon-name>: <tp:taxon-name><tp:taxon-name-part taxon-name-part-type="order">Scolopendromorpha</tp:taxon-name-part></tp:taxon-name>) from South America and the description of a non-troglobitic species from Brazil.</article-title> <source>Zootaxa</source> <volume>3709</volume>(<issue>5</issue>): <fpage>432</fpage>–<lpage>444</lpage>. <ext-link xlink:type="simple" ext-link-type="doi" xlink:href="10.11646/zootaxa.3709.5.2">https://doi.org/10.11646/zootaxa.3709.5.2</ext-link></mixed-citation></ref><ref id="B40"><mixed-citation xmlns:xlink="http://www.w3.org/1999/xlink" xlink:type="simple">
          <institution xlink:type="simple">MMA</institution> (<year>2016</year>) <source>Sumário Executivo: Livro Vermelho da Fauna Brasileira Ameaçada de Extinção.</source> <publisher-name>ICMBio</publisher-name>, <publisher-loc>Brasília</publisher-loc>, <size units="page">76 pp</size>.</mixed-citation></ref><ref id="B59"><mixed-citation xmlns:xlink="http://www.w3.org/1999/xlink" xlink:type="simple">
          <person-group><name name-style="western"><surname>Trajano</surname><given-names>E</given-names></name><name name-style="western"><surname>Gallão</surname><given-names>JE</given-names></name><name name-style="western"><surname>Bichuette</surname><given-names>ME</given-names></name></person-group> (<year>2016</year>) <article-title>Spots of high diversity of troglobites in Brazil: the challenge of measuring subterranean diversity.</article-title> <source>Biodiversity and Conservation</source> <volume>25</volume>: <fpage>1805</fpage>–<lpage>1828</lpage>. <ext-link xlink:type="simple" ext-link-type="doi" xlink:href="10.1007/s10531–016–1151–5">https://doi.org/10.1007/s10531–016–1151–5</ext-link></mixed-citation></ref></ref-list></tp:taxon-treatment>
