# Supplementary material for: A synopsis of centipedes in Brazilian caves: hidden species diversity that needs conservation (Myriapoda, Chilopoda)
Source: Zookeys. 2018 Feb 12;(737):13–56. doi: 10.3897/zookeys.737.20307 (PMC5904458; doi:10.3897/zookeys.737.20307)
Supplement: XML Treatment for Cryptops (Trigonocryptops) hephaestus [file zookeys.737.20307-treatment20.xml]

<!DOCTYPE tp:taxon-treatment
  PUBLIC "-//TaxonX//DTD Taxonomic Treatment Publishing DTD v0 20100105//EN" "tax-treatment-NSO.dtd">
<tp:taxon-treatment xmlns:tp="http://www.plazi.org/taxpub"><tp:treatment-meta><kwd-group><label>Taxon classification</label><kwd><named-content xmlns:xlink="http://www.w3.org/1999/xlink" content-type="kingdom">Animalia</named-content></kwd><kwd><named-content xmlns:xlink="http://www.w3.org/1999/xlink" content-type="order">Scolopendromorpha</named-content></kwd><kwd><named-content xmlns:xlink="http://www.w3.org/1999/xlink" content-type="family">Cryptopidae</named-content></kwd></kwd-group><mixed-citation publication-type="journal"><person-group><name><surname>Chagas-Jr</surname><given-names>Amazonas</given-names></name><name><surname>Bichuette</surname><given-names>Maria Elina</given-names></name></person-group><article-title>A synopsis of centipedes in Brazilian caves: hidden species diversity that needs conservation (<tp:taxon-name><tp:taxon-name-part taxon-name-part-type="subphylum">Myriapoda</tp:taxon-name-part></tp:taxon-name>, <tp:taxon-name><tp:taxon-name-part taxon-name-part-type="class">Chilopoda</tp:taxon-name-part></tp:taxon-name>)</article-title><source>Zookeys</source><day>12</day><month>2</month><year>2018</year><volume>2018</volume><issue>737</issue><fpage>13</fpage><lpage>56</lpage><pub-id pub-id-type="doi">10.3897/zookeys.737.20307</pub-id></mixed-citation></tp:treatment-meta><tp:nomenclature><tp:taxon-name>
                        <tp:taxon-name-part taxon-name-part-type="genus" reg="Cryptops">Cryptops</tp:taxon-name-part> (<tp:taxon-name-part taxon-name-part-type="subgenus" reg="Trigonocryptops">Trigonocryptops</tp:taxon-name-part>) <tp:taxon-name-part taxon-name-part-type="species" reg="hephaestus">hephaestus</tp:taxon-name-part></tp:taxon-name><tp:taxon-authority>Ázara &amp; Ferreira, 2013</tp:taxon-authority></tp:nomenclature><tp:treatment-sec sec-type="Published records" id="SECID0ELTBG"><title>Published records.</title><p>(<xref ref-type="bibr" rid="B2">Ázara and Ferreira 2013</xref>).</p></tp:treatment-sec><tp:treatment-sec sec-type="material" id="SECID0EVTBG"><title>Material examined.</title><p>Itabirito (“Canga”– heterogeneous flora), Iron Ore: Gruta VL 11, Gruta VL 14, all in Mina Várzea do Lopes, (<named-content xmlns:xlink="http://www.w3.org/1999/xlink" content-type="dwc:institutional_code" xlink:type="simple">MNRJ</named-content>) 1 spec, 18–25.iv.2007, <!--PageBreak-->Andrade, R.; Gruta VL 13, Mina Várzea do Lopes, (<named-content xmlns:xlink="http://www.w3.org/1999/xlink" content-type="dwc:institutional_code" xlink:type="simple">MNRJ</named-content>) 2 spec, 18–25.iv.2007, Andrade, R.; Gruta VL 31, Gruta VL 32, all in Mina Várzea do Lopes, (<named-content xmlns:xlink="http://www.w3.org/1999/xlink" content-type="dwc:institutional_code" xlink:type="simple">MNRJ</named-content>) 1 spec, 3–20.xi.2007, Andrade, R.</p></tp:treatment-sec><tp:treatment-sec sec-type="distribution" id="SECID0EMUBG"><title>Distribution.</title><p>
                        <italic><tp:taxon-name><tp:taxon-name-part taxon-name-part-type="genus" reg="Cryptops">Cryptops</tp:taxon-name-part> <tp:taxon-name-part taxon-name-part-type="species" reg="hephaestus">hephaestus</tp:taxon-name-part></tp:taxon-name></italic> is known from three iron ore caves of the “Quadrilátero Ferrífero” (Iron Quadrangle) in Minas Gerais, one in Mariana municipality and the other two in Itabirito municipality. The latter two caves are close to each other, whereas the former is at least 50 km away. Here, we identified six more specimens from five caves of the Itabirito region. These new records and distributional data (see below) strongly suggest that <italic><tp:taxon-name><tp:taxon-name-part taxon-name-part-type="genus" reg="Cryptops">C.</tp:taxon-name-part> <tp:taxon-name-part taxon-name-part-type="species" reg="hephaestus">hephaestus</tp:taxon-name-part></tp:taxon-name></italic> inhabits areas outside the caves or are present in other caves near the two municipalities. Indeed, the species has no marked troglomorphic traits and should be considered troglophilic.</p></tp:treatment-sec><tp:treatment-sec sec-type="habitat" id="SECID0EIVBG"><title>Habitat.</title><p>Cave (unconsolidated habitat).</p></tp:treatment-sec><tp:treatment-sec sec-type="Conservation" id="SECID0ENVBG"><title>Conservation.</title><p>
                        <italic><tp:taxon-name><tp:taxon-name-part taxon-name-part-type="genus" reg="Cryptops">Cryptops</tp:taxon-name-part> <tp:taxon-name-part taxon-name-part-type="species" reg="hephaestus">hephaestus</tp:taxon-name-part></tp:taxon-name></italic> occur in caves that are within iron mining areas, severely threatening the species. Urgent conservation action (e.g., monitoring cave fauna) is therefore necessary. The species has not been included in the latest Red List of Brazilian Threatened Fauna (<xref ref-type="bibr" rid="B40">MMA 2016</xref>).</p></tp:treatment-sec><ref-list><ref id="B2"><mixed-citation xmlns:xlink="http://www.w3.org/1999/xlink" xlink:type="simple">
          <person-group><name name-style="western"><surname>Ázara</surname><given-names>LN</given-names></name><name name-style="western"><surname>Ferreira</surname><given-names>RL</given-names></name></person-group> (<year>2013</year>) <article-title>The first troglobitic <tp:taxon-name><tp:taxon-name-part taxon-name-part-type="genus">Cryptops</tp:taxon-name-part> (<tp:taxon-name-part taxon-name-part-type="subgenus">Trigonocryptops</tp:taxon-name-part>)</tp:taxon-name> (<tp:taxon-name><tp:taxon-name-part taxon-name-part-type="class">Chilopoda</tp:taxon-name-part></tp:taxon-name>: <tp:taxon-name><tp:taxon-name-part taxon-name-part-type="order">Scolopendromorpha</tp:taxon-name-part></tp:taxon-name>) from South America and the description of a non-troglobitic species from Brazil.</article-title> <source>Zootaxa</source> <volume>3709</volume>(<issue>5</issue>): <fpage>432</fpage>–<lpage>444</lpage>. <ext-link xlink:type="simple" ext-link-type="doi" xlink:href="10.11646/zootaxa.3709.5.2">https://doi.org/10.11646/zootaxa.3709.5.2</ext-link></mixed-citation></ref><ref id="B40"><mixed-citation xmlns:xlink="http://www.w3.org/1999/xlink" xlink:type="simple">
          <institution xlink:type="simple">MMA</institution> (<year>2016</year>) <source>Sumário Executivo: Livro Vermelho da Fauna Brasileira Ameaçada de Extinção.</source> <publisher-name>ICMBio</publisher-name>, <publisher-loc>Brasília</publisher-loc>, <size units="page">76 pp</size>.</mixed-citation></ref></ref-list></tp:taxon-treatment>
