# Supplementary material for: A synopsis of centipedes in Brazilian caves: hidden species diversity that needs conservation (Myriapoda, Chilopoda)
Source: Zookeys. 2018 Feb 12;(737):13–56. doi: 10.3897/zookeys.737.20307 (PMC5904458; doi:10.3897/zookeys.737.20307)
Supplement: XML Treatment for Cryptops [file zookeys.737.20307-treatment21.xml]

<!DOCTYPE tp:taxon-treatment
  PUBLIC "-//TaxonX//DTD Taxonomic Treatment Publishing DTD v0 20100105//EN" "tax-treatment-NSO.dtd">
<tp:taxon-treatment xmlns:tp="http://www.plazi.org/taxpub"><tp:treatment-meta><kwd-group><label>Taxon classification</label><kwd><named-content xmlns:xlink="http://www.w3.org/1999/xlink" content-type="kingdom">Animalia</named-content></kwd><kwd><named-content xmlns:xlink="http://www.w3.org/1999/xlink" content-type="order">Scolopendromorpha</named-content></kwd><kwd><named-content xmlns:xlink="http://www.w3.org/1999/xlink" content-type="family">Cryptopidae</named-content></kwd></kwd-group><mixed-citation publication-type="journal"><person-group><name><surname>Chagas-Jr</surname><given-names>Amazonas</given-names></name><name><surname>Bichuette</surname><given-names>Maria Elina</given-names></name></person-group><article-title>A synopsis of centipedes in Brazilian caves: hidden species diversity that needs conservation (<tp:taxon-name><tp:taxon-name-part taxon-name-part-type="subphylum">Myriapoda</tp:taxon-name-part></tp:taxon-name>, <tp:taxon-name><tp:taxon-name-part taxon-name-part-type="class">Chilopoda</tp:taxon-name-part></tp:taxon-name>)</article-title><source>Zookeys</source><day>12</day><month>2</month><year>2018</year><volume>2018</volume><issue>737</issue><fpage>13</fpage><lpage>56</lpage><pub-id pub-id-type="doi">10.3897/zookeys.737.20307</pub-id></mixed-citation></tp:treatment-meta><tp:nomenclature><tp:taxon-name>
                        <tp:taxon-name-part taxon-name-part-type="genus" reg="Cryptops">Cryptops</tp:taxon-name-part>
                      </tp:taxon-name><tp:taxon-status xmlns:xlink="http://www.w3.org/1999/xlink" xlink:type="simple">spp.</tp:taxon-status></tp:nomenclature><tp:treatment-sec sec-type="material" id="SECID0EBXBG"><title>Material examined.</title><p>
                        <bold>PARÁ</bold>: Altamira (Equatorial Rainforest), Sandstone: Caverna Sugiro-Roncador, (<abbrev xmlns:xlink="http://www.w3.org/1999/xlink" content-type="institution" xlink:title="Universidade Federal de São Carlos, São Paulo, Brazil" id="ABBRID0EJXBG" xlink:type="simple">UFSCAR</abbrev>) 2 spec, 02.iv.2011, Bichuette, ME., Gallão, JE., Pedroso, DR., von Schimonsky, DM.; Caverna Pedra da Cachoeira, (<abbrev xmlns:xlink="http://www.w3.org/1999/xlink" content-type="institution" xlink:title="Universidade Federal de São Carlos, São Paulo, Brazil" id="ABBRID0EOXBG" xlink:type="simple">UFSCAR</abbrev>) 1 spec, 03.iv.2011, Bichuette, ME., Gallão, JE., Pedroso, DR., von Schimonsky, DM.; Canaã dos Carajás (Equatorial Rainforest and “Campos Rupestres”), Iron Ore: Gruta S11C 0060, (<named-content xmlns:xlink="http://www.w3.org/1999/xlink" content-type="dwc:institutional_code" xlink:type="simple">UFMT</named-content>) 1 spec, 05.ix.2015, BioEspeleo Consultoria Ambiental; Gruta S11C 0139, (<named-content xmlns:xlink="http://www.w3.org/1999/xlink" content-type="dwc:institutional_code" xlink:type="simple">UFMT</named-content>) 1 spec, 11.viii.2015, BioEspeleo Consultoria Ambiental; <bold>MATO GROSSO</bold>: Nobres (Cerrado), Limestone: Toca da Serra Rica, (<abbrev xmlns:xlink="http://www.w3.org/1999/xlink" content-type="institution" xlink:title="Universidade Federal de São Carlos, São Paulo, Brazil" id="ABBRID0E6XBG" xlink:type="simple">UFSCAR</abbrev>) 1 spec, 04.v.2015, Chagas-Jr, A., Bichuette, ME.; <bold>BAHIA</bold>: Andaraí (“Campos rupestres” highland heterogeneous vegetation on rocks), Sandstone: Gruna Parede Vermelha, (<abbrev xmlns:xlink="http://www.w3.org/1999/xlink" content-type="institution" xlink:title="Universidade Federal de São Carlos, São Paulo, Brazil" id="ABBRID0EGYBG" xlink:type="simple">UFSCAR</abbrev>) 1 spec, 29.x.2010, Bichuette, ME., Rantin, B., Gallão, JE.; Gruna do Cantinho, (<abbrev xmlns:xlink="http://www.w3.org/1999/xlink" content-type="institution" xlink:title="Universidade Federal de São Carlos, São Paulo, Brazil" id="ABBRID0ELYBG" xlink:type="simple">UFSCAR</abbrev>) 1 spec, 01.iv.2013, Bichuette, ME., von Schimonsky, DM., Gallão, JE.; Gruna Esbirro de Quina, (<abbrev xmlns:xlink="http://www.w3.org/1999/xlink" content-type="institution" xlink:title="Universidade Federal de São Carlos, São Paulo, Brazil" id="ABBRID0EQYBG" xlink:type="simple">UFSCAR</abbrev>) 1 spec, 20.x.2014, Gallão, JE., von Schimonsky, DM.; São Desidério (Cerrado-Caatinga transition), Limestone: Caverna Baixa Fria, (<abbrev xmlns:xlink="http://www.w3.org/1999/xlink" content-type="institution" xlink:title="Universidade Federal de São Carlos, São Paulo, Brazil" id="ABBRID0EVYBG" xlink:type="simple">UFSCAR</abbrev>) 1 spec, 02.xi.2011, Bichuette, ME.; Carinhanha (Caatinga), Limestone: Gruna da Altina, (<abbrev xmlns:xlink="http://www.w3.org/1999/xlink" content-type="institution" xlink:title="Universidade Federal de São Carlos, São Paulo, Brazil" id="ABBRID0E1YBG" xlink:type="simple">UFSCAR</abbrev>) 1 spec, 27.xi.2015, Gallão, JE., Bichuette, ME.; Gruna Valdecir, (<abbrev xmlns:xlink="http://www.w3.org/1999/xlink" content-type="institution" xlink:title="Universidade Federal de São Carlos, São Paulo, Brazil" id="ABBRID0E6YBG" xlink:type="simple">UFSCAR</abbrev>) 4 spec, 31.v.2012, Bichuette, ME., Gallão, JE.; Gruna Água Fina, (<abbrev xmlns:xlink="http://www.w3.org/1999/xlink" content-type="institution" xlink:title="Universidade Federal de São Carlos, São Paulo, Brazil" id="ABBRID0EEZBG" xlink:type="simple">UFSCAR</abbrev>) 1 spec, 29.v.2012, Bichuette, ME., Gallão, JE.; Paripiranga (Caatinga), Limestone: Caverna do Urutau, (<abbrev xmlns:xlink="http://www.w3.org/1999/xlink" content-type="institution" xlink:title="Universidade Federal de São Carlos, São Paulo, Brazil" id="ABBRID0EJZBG" xlink:type="simple">UFSCAR</abbrev>) 1 spec, ix.2013; Abismo do Lixo, (<abbrev xmlns:xlink="http://www.w3.org/1999/xlink" content-type="institution" xlink:title="Universidade Federal de São Carlos, São Paulo, Brazil" id="ABBRID0EOZBG" xlink:type="simple">UFSCAR</abbrev>) 1 spec, ix.2013; Caverna da Presa II, (<abbrev xmlns:xlink="http://www.w3.org/1999/xlink" content-type="institution" xlink:title="Universidade Federal de São Carlos, São Paulo, Brazil" id="ABBRID0ETZBG" xlink:type="simple">UFSCAR</abbrev>) 2 spec, ix.2013; Abismo dos Morcegos, (<abbrev xmlns:xlink="http://www.w3.org/1999/xlink" content-type="institution" xlink:title="Universidade Federal de São Carlos, São Paulo, Brazil" id="ABBRID0EYZBG" xlink:type="simple">UFSCAR</abbrev>) 1 spec, ix.2013, Rocha, KG.; Caverna da Presa II, (<abbrev xmlns:xlink="http://www.w3.org/1999/xlink" content-type="institution" xlink:title="Universidade Federal de São Carlos, São Paulo, Brazil" id="ABBRID0E4ZBG" xlink:type="simple">UFSCAR</abbrev>) 1 spec, ix.2013;xi.2014, Gallão, JE., Bolfarini, MP., Rosendo, MJ., Moreira, R.; Abismo do Entupido, (<abbrev xmlns:xlink="http://www.w3.org/1999/xlink" content-type="institution" xlink:title="Universidade Federal de São Carlos, São Paulo, Brazil" id="ABBRID0EC1BG" xlink:type="simple">UFSCAR</abbrev>) 1 spec, ix.2013; Abismo do Entupido, (<abbrev xmlns:xlink="http://www.w3.org/1999/xlink" content-type="institution" xlink:title="Universidade Federal de São Carlos, São Paulo, Brazil" id="ABBRID0EH1BG" xlink:type="simple">UFSCAR</abbrev>) 1 spec, xi.2014, Gallão, JE., Bolfarini, MP., Rosendo, MJ., Moreira, R.; <bold>MINAS GERAIS</bold>: Presidente Olegário (Cerrado and Semideciduous seasonal forest), Limestone: Lapa da Fazenda São Bernardo, (<abbrev xmlns:xlink="http://www.w3.org/1999/xlink" content-type="institution" xlink:title="Universidade Federal de São Carlos, São Paulo, Brazil" id="ABBRID0EO1BG" xlink:type="simple">UFSCAR</abbrev>) 1 spec, 23.1.2014, Zepon, T., Resende, LPA.; Lapa da Fazenda São Bernardo, (<abbrev xmlns:xlink="http://www.w3.org/1999/xlink" content-type="institution" xlink:title="Universidade Federal de São Carlos, São Paulo, Brazil" id="ABBRID0ET1BG" xlink:type="simple">UFSCAR</abbrev>) 1 spec, 13.iv.2014, Bichuette, ME., Zepon, T., Resende, LPA., Ribeiro, IA.; Lapa da Fazenda São Bernardo, (<abbrev xmlns:xlink="http://www.w3.org/1999/xlink" content-type="institution" xlink:title="Universidade Federal de São Carlos, São Paulo, Brazil" id="ABBRID0EY1BG" xlink:type="simple">UFSCAR</abbrev>) 1 spec, 30.xi.2013, Bichuette, ME., Zepon, T., Resende, LPA., Ribeiro, IA.; Montes Claros (Cerrado), Limestone: Lapa da Botina, (<abbrev xmlns:xlink="http://www.w3.org/1999/xlink" content-type="institution" xlink:title="Universidade Federal de São Carlos, São Paulo, Brazil" id="ABBRID0E41BG" xlink:type="simple">UFSCAR</abbrev>) 1 spec, 20.v.2016, Gallão, JE., Zepon, T., von Schimonsky, DM.; Itacarambi (Cerrado-Caatinga transition), Limestone: Lapa da Onça, (<abbrev xmlns:xlink="http://www.w3.org/1999/xlink" content-type="institution" xlink:title="Universidade Federal de São Carlos, São Paulo, Brazil" id="ABBRID0EC2BG" xlink:type="simple">UFSCAR</abbrev>) 1 spec, 06.vi.2014, Gallão, JE., von Schimonsky, DM., Monte, BGO.; Gruta Olhos d’ Água, (<abbrev xmlns:xlink="http://www.w3.org/1999/xlink" content-type="institution" xlink:title="Universidade Federal de São Carlos, São Paulo, Brazil" id="ABBRID0EH2BG" xlink:type="simple">UFSCAR</abbrev>) 1 spec, 23.x.2013, Bichuette, ME.; São Roque de Minas (Cerrado), Limestone: Gruta do Zeferino I, (<abbrev xmlns:xlink="http://www.w3.org/1999/xlink" content-type="institution" xlink:title="Universidade Federal de São Carlos, São Paulo, Brazil" id="ABBRID0EM2BG" xlink:type="simple">UFSCAR</abbrev>) 1 spec, 07.ix.2009, Bichuette, ME.; Pains (Cerrado and Semideciduous seasonal forest), Limestone: Caverna D19, (<abbrev xmlns:xlink="http://www.w3.org/1999/xlink" content-type="institution" xlink:title="Universidade Federal de São Carlos, São Paulo, Brazil" id="ABBRID0ER2BG" xlink:type="simple">UFSCAR</abbrev>) 2 spec, 02.xi.2005, Bichuette, ME.; Caverna C13, (<abbrev xmlns:xlink="http://www.w3.org/1999/xlink" content-type="institution" xlink:title="Universidade Federal de São Carlos, São Paulo, Brazil" id="ABBRID0EW2BG" xlink:type="simple">UFSCAR</abbrev>) 1 spec, 03.xi.2005, Bichuette, ME.; Diamantina (“Campos rupestres” highland heterogeneous vegetation on rocks), Quartzite: Caverna Tromba D’ Anta, (<abbrev xmlns:xlink="http://www.w3.org/1999/xlink" content-type="institution" xlink:title="Universidade Federal de São Carlos, São Paulo, Brazil" id="ABBRID0E22BG" xlink:type="simple">UFSCAR</abbrev>) 2 spec, 08.ix.2013, Fonseca-Ferreira, R.; Itabirito (“Canga”– heterogeneous flora), Iron Ore: Gruta VL 02, Gruta VL 08, Gruta VL10, all in Mina Várzea do Lopes, (<named-content xmlns:xlink="http://www.w3.org/1999/xlink" content-type="dwc:institutional_code" xlink:type="simple">MNRJ</named-content>) 3 spec, 18–25.iv.2007, Andrade, R.; Gruta VL 03, Gruta VL 60, all in Mina Várzea do Lopes, (<named-content xmlns:xlink="http://www.w3.org/1999/xlink" content-type="dwc:institutional_code" xlink:type="simple">MNRJ</named-content>) 4 spec, 18–25.iv.2007, Andrade, R.; Gruta VL 36 in Mina Várzea do Lopes, (<named-content xmlns:xlink="http://www.w3.org/1999/xlink" content-type="dwc:institutional_code" xlink:type="simple">MNRJ</named-content>) 1 spec, 3–20.xi.2007, Andrade, R.; Gruta VL 18 Mina Várzea do Lopes, (<named-content xmlns:xlink="http://www.w3.org/1999/xlink" content-type="dwc:institutional_code" xlink:type="simple">MNRJ</named-content>)1 spec, iv.2008, Andrade, R.; <bold>SÃO PAULO</bold>: Iporanga (Atlantic Rainforest), Limestone: Caverna Morro Preto, (<abbrev xmlns:xlink="http://www.w3.org/1999/xlink" content-type="institution" xlink:title="Universidade Federal de São Carlos, São Paulo, Brazil" id="ABBRID0EW3BG" xlink:type="simple">UFSCAR</abbrev>) 1 spec, 30.ix.2012, Bichuette, M.E.; Caverna Alambari de Baixo, (<abbrev xmlns:xlink="http://www.w3.org/1999/xlink" content-type="institution" xlink:title="Universidade Federal de São Carlos, São Paulo, Brazil" id="ABBRID0E23BG" xlink:type="simple">UFSCAR</abbrev>) 1 spec, 02.x.2012, Bichuette, M.E.; Gruta Betari de Baixo, (<abbrev xmlns:xlink="http://www.w3.org/1999/xlink" content-type="institution" xlink:title="Universidade Federal de São Carlos, São Paulo, Brazil" id="ABBRID0EA4BG" xlink:type="simple">UFSCAR</abbrev>) 1 spec, 22.vii.2010, Bichuette, ME., Rizzato, PP., Fernandes, CS.; Gruta das Aranhas, (<abbrev xmlns:xlink="http://www.w3.org/1999/xlink" content-type="institution" xlink:title="Universidade Federal de São Carlos, São Paulo, Brazil" id="ABBRID0EF4BG" xlink:type="simple">UFSCAR</abbrev>) 1 spec, 14.vii.2008, Bichuette, ME.; Gruta da Água Suja, (<abbrev xmlns:xlink="http://www.w3.org/1999/xlink" content-type="institution" xlink:title="Universidade Federal de São Carlos, São Paulo, Brazil" id="ABBRID0EK4BG" xlink:type="simple">UFSCAR</abbrev>) 1 spec, 16–20.ix.2010 Pellegatti-Franco, F.; Apiaí/Iporanga (Atlantic Rainforest), Limestone: Gruta Mãozinha, (<abbrev xmlns:xlink="http://www.w3.org/1999/xlink" content-type="institution" xlink:title="Universidade Federal de São Carlos, São Paulo, Brazil" id="ABBRID0EP4BG" xlink:type="simple">UFSCAR</abbrev>) 1 spec, 14–16.ix.2009, Pellegatti-Franco, F.; Gruta Espírito Santo, (<abbrev xmlns:xlink="http://www.w3.org/1999/xlink" content-type="institution" xlink:title="Universidade Federal de São Carlos, São Paulo, Brazil" id="ABBRID0EU4BG" xlink:type="simple">UFSCAR</abbrev>) 1 spec, 08–13.ix.2009, Pellegatti-Franco, F.</p></tp:treatment-sec><tp:treatment-sec sec-type="Taxonomic notes" id="SECID0EZ4BG"><title>Taxonomic notes.</title><p>
                        <italic><tp:taxon-name><tp:taxon-name-part taxon-name-part-type="genus" reg="Cryptops">Cryptops</tp:taxon-name-part></tp:taxon-name></italic> is a common scolopendromorph genus in Brazil but also has worldwide distribution. The genus occurs in caves from Brazil, Spain, Australia, and Cuba (<xref ref-type="bibr" rid="B50">Ribaut 1915</xref>, <xref ref-type="bibr" rid="B65">Zapparoli 1990</xref>, <xref ref-type="bibr" rid="B26">Edgecombe 2005</xref>, <xref ref-type="bibr" rid="B27">2006</xref>, <xref ref-type="bibr" rid="B38">Matic et al. 1977</xref>). Most <italic><tp:taxon-name><tp:taxon-name-part taxon-name-part-type="genus" reg="Cryptops">Cryptops</tp:taxon-name-part></tp:taxon-name></italic> species recorded in Brazilian caves are troglobitic. As observed for some <italic><tp:taxon-name><tp:taxon-name-part taxon-name-part-type="genus" reg="Otostigmus">Otostigmus</tp:taxon-name-part></tp:taxon-name></italic> records, several specimens lacked the ultimate pair of legs or were damaged juveniles, making precise identification difficult. At least seven new troglobitic species are currently under study. They are listed here for their important in clarifying cave centipede distribution.</p></tp:treatment-sec><tp:treatment-sec sec-type="distribution" id="SECID0EI6BG"><title>Distribution.</title><p>Most specimens are from limestone caves of Mato Grosso, Bahia, Minas Gerais, and São Paulo. The remainder are from iron ore and sandstone caves of Pará (northern Brazil), as well as iron ore caves of Minas Gerais (southeastern Brazil). The caves in both states are affected by major iron mining projects, while or hydroelectrical construction also affects caves in Pará.</p></tp:treatment-sec><ref-list><ref id="B50"><mixed-citation xmlns:xlink="http://www.w3.org/1999/xlink" xlink:type="simple">
          <person-group><name name-style="western"><surname>Ribaut</surname><given-names>H</given-names></name></person-group> (<year>1915</year>) <article-title>Biospeologica XXXVI. <tp:taxon-name><tp:taxon-name-part taxon-name-part-type="subclass">Notostigmophora</tp:taxon-name-part></tp:taxon-name>, <tp:taxon-name><tp:taxon-name-part taxon-name-part-type="order">Scolopendromorpha</tp:taxon-name-part></tp:taxon-name>, <tp:taxon-name><tp:taxon-name-part taxon-name-part-type="order">Geophilomorpha</tp:taxon-name-part></tp:taxon-name>.</article-title> <source>Archives de Zoologie Expérimentale et Générale</source> <volume>55</volume>: <fpage>323</fpage>–<lpage>346</lpage>.</mixed-citation></ref><ref id="B65"><mixed-citation xmlns:xlink="http://www.w3.org/1999/xlink" xlink:type="simple">
          <person-group><name name-style="western"><surname>Zapparoli</surname><given-names>M</given-names></name></person-group> (<year>1990</year>) <article-title><italic><tp:taxon-name><tp:taxon-name-part taxon-name-part-type="genus">Cryptops</tp:taxon-name-part> <tp:taxon-name-part taxon-name-part-type="species">vulcanicus</tp:taxon-name-part></tp:taxon-name></italic> n. sp., a new species from a lava tube of the Canary Islands (<tp:taxon-name><tp:taxon-name-part taxon-name-part-type="class">Chilopoda</tp:taxon-name-part></tp:taxon-name>, <tp:taxon-name><tp:taxon-name-part taxon-name-part-type="order">Scolopendromorpha</tp:taxon-name-part></tp:taxon-name>).</article-title> <source>Vieraea</source> <volume>19</volume>: <fpage>153</fpage>–<lpage>160</lpage>.</mixed-citation></ref><ref id="B26"><mixed-citation xmlns:xlink="http://www.w3.org/1999/xlink" xlink:type="simple">
          <person-group><name name-style="western"><surname>Edgecombe</surname><given-names>GD</given-names></name></person-group> (<year>2005</year>) <article-title>A troglomorphic species of the centipede <tp:taxon-name><tp:taxon-name-part taxon-name-part-type="genus">Cryptops</tp:taxon-name-part> (<tp:taxon-name-part taxon-name-part-type="subgenus">Trigonocryptops</tp:taxon-name-part>)</tp:taxon-name> (<tp:taxon-name><tp:taxon-name-part taxon-name-part-type="class">Chilopoda</tp:taxon-name-part></tp:taxon-name>: <tp:taxon-name><tp:taxon-name-part taxon-name-part-type="order">Scolopendromorpha</tp:taxon-name-part></tp:taxon-name>) from Western Australia.</article-title> <source>Records of the Western Australian Museum</source> <volume>22</volume>: <fpage>315</fpage>–<lpage>323</lpage>. <ext-link xlink:type="simple" ext-link-type="doi" xlink:href="10.18195/issn.0312-3162.22(4).2005.315-323">https://doi.org/10.18195/issn.0312-3162.22(4).2005.315-323</ext-link></mixed-citation></ref><ref id="B27"><mixed-citation xmlns:xlink="http://www.w3.org/1999/xlink" xlink:type="simple">
          <person-group><name name-style="western"><surname>Edgecombe</surname><given-names>GD</given-names></name></person-group> (<year>2006</year>) <article-title>A troglobitic cryptopid centipede (<tp:taxon-name><tp:taxon-name-part taxon-name-part-type="class">Chilopoda</tp:taxon-name-part></tp:taxon-name>: <tp:taxon-name><tp:taxon-name-part taxon-name-part-type="order">Scolopendromorpha</tp:taxon-name-part></tp:taxon-name>) from western Queensland.</article-title> <source>Records of the Western Australian Museum</source> <volume>23</volume>: <fpage>193</fpage>–<lpage>198</lpage>. <ext-link xlink:type="simple" ext-link-type="doi" xlink:href="10.18195/issn.0312-3162.23(2).2006.193-198">https://doi.org/10.18195/issn.0312-3162.23(2).2006.193-198</ext-link></mixed-citation></ref><ref id="B38"><mixed-citation xmlns:xlink="http://www.w3.org/1999/xlink" xlink:type="simple">
          <person-group><name name-style="western"><surname>Matic</surname><given-names>Z</given-names></name><name name-style="western"><surname>Negrea</surname><given-names>S</given-names></name><name name-style="western"><surname>Fundora-Martinez</surname><given-names>C</given-names></name></person-group> (<year>1977</year>) Recherches sur les Chilopodes hypogé́s de Cuba (II). Résultats des expéditions biospéologiques cubano-roumaines à Cuba, Editura Academiei R.S.R. Bucuresti, 2, 277–301.</mixed-citation></ref></ref-list></tp:taxon-treatment>
