# Supplementary material for: A synopsis of centipedes in Brazilian caves: hidden species diversity that needs conservation (Myriapoda, Chilopoda)
Source: Zookeys. 2018 Feb 12;(737):13–56. doi: 10.3897/zookeys.737.20307 (PMC5904458; doi:10.3897/zookeys.737.20307)
Supplement: XML Treatment for Scolopocryptops ferrugineus macrodon [file zookeys.737.20307-treatment22.xml]

<!DOCTYPE tp:taxon-treatment
  PUBLIC "-//TaxonX//DTD Taxonomic Treatment Publishing DTD v0 20100105//EN" "tax-treatment-NSO.dtd">
<tp:taxon-treatment xmlns:tp="http://www.plazi.org/taxpub"><tp:treatment-meta><kwd-group><label>Taxon classification</label><kwd><named-content xmlns:xlink="http://www.w3.org/1999/xlink" content-type="kingdom">Animalia</named-content></kwd><kwd><named-content xmlns:xlink="http://www.w3.org/1999/xlink" content-type="order">Scolopendromorpha</named-content></kwd><kwd><named-content xmlns:xlink="http://www.w3.org/1999/xlink" content-type="family">Scolopocryptopidae</named-content></kwd></kwd-group><mixed-citation publication-type="journal"><person-group><name><surname>Chagas-Jr</surname><given-names>Amazonas</given-names></name><name><surname>Bichuette</surname><given-names>Maria Elina</given-names></name></person-group><article-title>A synopsis of centipedes in Brazilian caves: hidden species diversity that needs conservation (<tp:taxon-name><tp:taxon-name-part taxon-name-part-type="subphylum">Myriapoda</tp:taxon-name-part></tp:taxon-name>, <tp:taxon-name><tp:taxon-name-part taxon-name-part-type="class">Chilopoda</tp:taxon-name-part></tp:taxon-name>)</article-title><source>Zookeys</source><day>12</day><month>2</month><year>2018</year><volume>2018</volume><issue>737</issue><fpage>13</fpage><lpage>56</lpage><pub-id pub-id-type="doi">10.3897/zookeys.737.20307</pub-id></mixed-citation></tp:treatment-meta><tp:nomenclature><tp:taxon-name>
                      <tp:taxon-name-part taxon-name-part-type="genus" reg="Scolopocryptops">Scolopocryptops</tp:taxon-name-part>
                      <tp:taxon-name-part taxon-name-part-type="species" reg="ferrugineus">ferrugineus</tp:taxon-name-part>
                      <tp:taxon-name-part taxon-name-part-type="subspecies" reg="macrodon">macrodon</tp:taxon-name-part>
                    </tp:taxon-name><tp:taxon-authority>(Kraepelin, 1903)</tp:taxon-authority></tp:nomenclature><tp:treatment-sec sec-type="Published records" id="SECID0EVBAI"><title>Published records.</title><p>None.</p></tp:treatment-sec><tp:treatment-sec sec-type="material" id="SECID0E1BAI"><title>Material examined.</title><p>
                      <bold>PARÁ</bold>: Altamira (Equatorial Rainforest), Sandstone and Shale: Caverna Sugiro-Roncador, (<abbrev xmlns:xlink="http://www.w3.org/1999/xlink" content-type="institution" xlink:title="Universidade Federal de São Carlos, São Paulo, Brazil" id="ABBRID0ECCAI" xlink:type="simple">UFSCAR</abbrev>) 2 spec, 02.iv.2011, Bichuette, ME., Gallão, JE., Pedroso, DR., von Schimonsky, DM.; Caverna Leonardo da Vinci, (<abbrev xmlns:xlink="http://www.w3.org/1999/xlink" content-type="institution" xlink:title="Universidade Federal de São Carlos, São Paulo, Brazil" id="ABBRID0EHCAI" xlink:type="simple">UFSCAR</abbrev>) 2 spec, xii.2010, Bichuette, ME., Gallão, JE., von Schimonsky, DM.; <bold>SÃO PAULO</bold>: Altinópolis (Cerrado and Semideciduous seasonal forest), Sandstone: Caverna Pratinha, (<abbrev xmlns:xlink="http://www.w3.org/1999/xlink" content-type="institution" xlink:title="Universidade Federal de São Carlos, São Paulo, Brazil" id="ABBRID0EOCAI" xlink:type="simple">UFSCAR</abbrev>) 1 spec, 31.x.2016, Gallo, JS., Mello, RV., Ferro, JP.</p></tp:treatment-sec><tp:treatment-sec sec-type="distribution" id="SECID0ETCAI"><title>Distribution.</title><p>Sympatric with <italic><tp:taxon-name><tp:taxon-name-part taxon-name-part-type="genus" reg="Scolopocryptops">S.</tp:taxon-name-part> <tp:taxon-name-part taxon-name-part-type="species" reg="miersii">miersii</tp:taxon-name-part></tp:taxon-name></italic>, <italic><tp:taxon-name><tp:taxon-name-part taxon-name-part-type="genus" reg="Scolopocryptops">S.</tp:taxon-name-part> <tp:taxon-name-part taxon-name-part-type="species" reg="ferrugineus">ferrugineus</tp:taxon-name-part> <tp:taxon-name-part taxon-name-part-type="subspecies" reg="macrodon">macrodon</tp:taxon-name-part></tp:taxon-name></italic> is widely distributed from northern to southern Brazil. Our records indicated occurrence only in sandstone caves from Pará and São Paulo. An accidental species.</p></tp:treatment-sec><tp:treatment-sec sec-type="habitat" id="SECID0ETDAI"><title>Habitat.</title><p>Cave (unconsolidated substrate – sand, under rocks).</p></tp:treatment-sec></tp:taxon-treatment>
