# Supplementary material for: A synopsis of centipedes in Brazilian caves: hidden species diversity that needs conservation (Myriapoda, Chilopoda)
Source: Zookeys. 2018 Feb 12;(737):13–56. doi: 10.3897/zookeys.737.20307 (PMC5904458; doi:10.3897/zookeys.737.20307)
Supplement: XML Treatment for Scolopocryptops melanostoma [file zookeys.737.20307-treatment23.xml]

<!DOCTYPE tp:taxon-treatment
  PUBLIC "-//TaxonX//DTD Taxonomic Treatment Publishing DTD v0 20100105//EN" "tax-treatment-NSO.dtd">
<tp:taxon-treatment xmlns:tp="http://www.plazi.org/taxpub"><tp:treatment-meta><kwd-group><label>Taxon classification</label><kwd><named-content xmlns:xlink="http://www.w3.org/1999/xlink" content-type="kingdom">Animalia</named-content></kwd><kwd><named-content xmlns:xlink="http://www.w3.org/1999/xlink" content-type="order">Scolopendromorpha</named-content></kwd><kwd><named-content xmlns:xlink="http://www.w3.org/1999/xlink" content-type="family">Scolopocryptopidae</named-content></kwd></kwd-group><mixed-citation publication-type="journal"><person-group><name><surname>Chagas-Jr</surname><given-names>Amazonas</given-names></name><name><surname>Bichuette</surname><given-names>Maria Elina</given-names></name></person-group><article-title>A synopsis of centipedes in Brazilian caves: hidden species diversity that needs conservation (<tp:taxon-name><tp:taxon-name-part taxon-name-part-type="subphylum">Myriapoda</tp:taxon-name-part></tp:taxon-name>, <tp:taxon-name><tp:taxon-name-part taxon-name-part-type="class">Chilopoda</tp:taxon-name-part></tp:taxon-name>)</article-title><source>Zookeys</source><day>12</day><month>2</month><year>2018</year><volume>2018</volume><issue>737</issue><fpage>13</fpage><lpage>56</lpage><pub-id pub-id-type="doi">10.3897/zookeys.737.20307</pub-id></mixed-citation></tp:treatment-meta><tp:nomenclature><tp:taxon-name>
                      <tp:taxon-name-part taxon-name-part-type="genus" reg="Scolopocryptops">Scolopocryptops</tp:taxon-name-part>
                      <tp:taxon-name-part taxon-name-part-type="species" reg="melanostoma">melanostoma</tp:taxon-name-part>
                    </tp:taxon-name><tp:taxon-authority>Newport, 1845</tp:taxon-authority></tp:nomenclature><tp:treatment-sec sec-type="Published records" id="SECID0E2EAI"><title>Published records.</title><p>None.</p></tp:treatment-sec><tp:treatment-sec sec-type="material" id="SECID0EAFAI"><title>Material examined.</title><p>
                      <bold>PARÁ</bold>: Altamira (Equatorial Rainforest), Shale: Caverna Leonardo da Vinci, (<abbrev xmlns:xlink="http://www.w3.org/1999/xlink" content-type="institution" xlink:title="Universidade Federal de São Carlos, São Paulo, Brazil" id="ABBRID0EIFAI" xlink:type="simple">UFSCAR</abbrev>) 1 spec, xii.2011, Bichuette, ME., Gallão, JE., von Schimonsky, DM.</p></tp:treatment-sec><tp:treatment-sec sec-type="distribution" id="SECID0ENFAI"><title>Distribution.</title><p>The most widespread scolopocryptopid, <italic><tp:taxon-name><tp:taxon-name-part taxon-name-part-type="genus" reg="Scolopocryptops">S.</tp:taxon-name-part> <tp:taxon-name-part taxon-name-part-type="species" reg="melanostoma">melanostoma</tp:taxon-name-part></tp:taxon-name></italic> is a Gondwanan species occurring in the Neotropical, Indo-Malay, and Pacific Island regions (<xref ref-type="bibr" rid="B15">Chagas-Jr 2010</xref>). In Brazil, records place the species primarily in the southeast, but it also occurs in Amapá and Pará. The species was sighted in the Leonardo da Vinci shale cave from the latter state. Accidental in caves.</p></tp:treatment-sec><tp:treatment-sec sec-type="habitat" id="SECID0ECGAI"><title>Habitat.</title><p>Cave (under rocks).</p></tp:treatment-sec><tp:treatment-sec sec-type="Conservation" id="SECID0EHGAI"><title>Conservation.</title><p>The shale cave is located within the boundaries of the Belo Monte hydroelectrical dam and is under threat.</p></tp:treatment-sec><ref-list><ref id="B15"><mixed-citation xmlns:xlink="http://www.w3.org/1999/xlink" xlink:type="simple">
          <person-group><name name-style="western"><surname>Chagas-Jr</surname><given-names>A</given-names></name></person-group> (<year>2010</year>) <article-title>On <italic><tp:taxon-name><tp:taxon-name-part taxon-name-part-type="genus">Scolopocryptops</tp:taxon-name-part></tp:taxon-name></italic> species from the Fiji Islands (<tp:taxon-name><tp:taxon-name-part taxon-name-part-type="class">Chilopoda</tp:taxon-name-part></tp:taxon-name>, <tp:taxon-name><tp:taxon-name-part taxon-name-part-type="order">Scolopendromorpha</tp:taxon-name-part></tp:taxon-name>, <tp:taxon-name><tp:taxon-name-part taxon-name-part-type="family">Scolopocryptopidae</tp:taxon-name-part></tp:taxon-name>).</article-title> <source>International Journal of Myriapodology</source> <volume>3</volume>: <fpage>159</fpage>–<lpage>168</lpage>. <ext-link xlink:type="simple" ext-link-type="doi" xlink:href="10.1163/187525410X12578602960623">https://doi.org/10.1163/187525410X12578602960623</ext-link></mixed-citation></ref></ref-list></tp:taxon-treatment>
