# Supplementary material for: A synopsis of centipedes in Brazilian caves: hidden species diversity that needs conservation (Myriapoda, Chilopoda)
Source: Zookeys. 2018 Feb 12;(737):13–56. doi: 10.3897/zookeys.737.20307 (PMC5904458; doi:10.3897/zookeys.737.20307)
Supplement: XML Treatment for Scolopocryptops miersii [file zookeys.737.20307-treatment24.xml]

<!DOCTYPE tp:taxon-treatment
  PUBLIC "-//TaxonX//DTD Taxonomic Treatment Publishing DTD v0 20100105//EN" "tax-treatment-NSO.dtd">
<tp:taxon-treatment xmlns:tp="http://www.plazi.org/taxpub"><tp:treatment-meta><kwd-group><label>Taxon classification</label><kwd><named-content xmlns:xlink="http://www.w3.org/1999/xlink" content-type="kingdom">Animalia</named-content></kwd><kwd><named-content xmlns:xlink="http://www.w3.org/1999/xlink" content-type="order">Scolopendromorpha</named-content></kwd><kwd><named-content xmlns:xlink="http://www.w3.org/1999/xlink" content-type="family">Scolopocryptopidae</named-content></kwd></kwd-group><mixed-citation publication-type="journal"><person-group><name><surname>Chagas-Jr</surname><given-names>Amazonas</given-names></name><name><surname>Bichuette</surname><given-names>Maria Elina</given-names></name></person-group><article-title>A synopsis of centipedes in Brazilian caves: hidden species diversity that needs conservation (<tp:taxon-name><tp:taxon-name-part taxon-name-part-type="subphylum">Myriapoda</tp:taxon-name-part></tp:taxon-name>, <tp:taxon-name><tp:taxon-name-part taxon-name-part-type="class">Chilopoda</tp:taxon-name-part></tp:taxon-name>)</article-title><source>Zookeys</source><day>12</day><month>2</month><year>2018</year><volume>2018</volume><issue>737</issue><fpage>13</fpage><lpage>56</lpage><pub-id pub-id-type="doi">10.3897/zookeys.737.20307</pub-id></mixed-citation></tp:treatment-meta><tp:nomenclature><tp:taxon-name>
                      <tp:taxon-name-part taxon-name-part-type="genus" reg="Scolopocryptops">Scolopocryptops</tp:taxon-name-part>
                      <tp:taxon-name-part taxon-name-part-type="species" reg="miersii">miersii</tp:taxon-name-part>
                    </tp:taxon-name><tp:taxon-authority>Newport, 1845</tp:taxon-authority></tp:nomenclature><tp:treatment-sec sec-type="Published records" id="SECID0EPHAI"><title>Published records.</title><p>None.</p></tp:treatment-sec><tp:treatment-sec sec-type="material" id="SECID0EUHAI"><title>Material examined.</title><p>
                      <bold>PARÁ</bold>: Parauapebas (Equatorial Rainforest and “Campos Rupestres”), Iron Ore: Gruta N5E 06, Gruta N5E 10, (<named-content xmlns:xlink="http://www.w3.org/1999/xlink" content-type="dwc:institutional_code" xlink:type="simple">MNRJ</named-content>) 2 spec, 22.iii–03.iv.2005, Andrade, R., Arnone, IS.; Gruta N4WS 11 , (<named-content xmlns:xlink="http://www.w3.org/1999/xlink" content-type="dwc:institutional_code" xlink:type="simple">MZUSP</named-content>) 2 spec, 20.x–01.xi.2006, Andrade, R.; Gruta N4E 14, Gruta N4WS 13, Gruta N4E 21, (<named-content xmlns:xlink="http://www.w3.org/1999/xlink" content-type="dwc:institutional_code" xlink:type="simple">MZUSP</named-content>) 3 spec, 20.x–01.xi.2006, Andrade, R.; Gruta N4E 26, (<named-content xmlns:xlink="http://www.w3.org/1999/xlink" content-type="dwc:institutional_code" xlink:type="simple">MZUSP</named-content>) 2 spec, Gruta N4E 33, (<named-content xmlns:xlink="http://www.w3.org/1999/xlink" content-type="dwc:institutional_code" xlink:type="simple">MZUSP</named-content>) 1 spec, 08–12.ii.2007, Andrade, R.; Gruta N1 170 Pereira, (<named-content xmlns:xlink="http://www.w3.org/1999/xlink" content-type="dwc:institutional_code" xlink:type="simple">MNRJ</named-content>) 2 spec, 28.iv–03.x.2007, Andrade, R.; Gruta N1 64, Gruta N1 22 Fael, Gruta N1 02, and Gruta N1 103, (<named-content xmlns:xlink="http://www.w3.org/1999/xlink" content-type="dwc:institutional_code" xlink:type="simple">MNRJ</named-content>) 4 spec, 28.ix–03.x.2007, Andrade, R.; Gruta N1 20 and Gruta N1 75, (<named-content xmlns:xlink="http://www.w3.org/1999/xlink" content-type="dwc:institutional_code" xlink:type="simple">MNRJ</named-content>) 4 spec, 28.ix–03.x.2007, Andrade, R.; Gruta GE 1578 CL Tarzan, (<named-content xmlns:xlink="http://www.w3.org/1999/xlink" content-type="dwc:institutional_code" xlink:type="simple">MNRJ</named-content>) 1 spec, 17–24.x.2008, Andrade, R.; Altamira (Equatorial Rainforest), Sandstone: Caverna Pedra da Cachoeira, (<abbrev xmlns:xlink="http://www.w3.org/1999/xlink" content-type="institution" xlink:title="Universidade Federal de São Carlos, São Paulo, Brazil" id="ABBRID0EJJAI" xlink:type="simple">UFSCAR</abbrev>) 2 spec, xii.2010, Bichuette, ME., Gallão, JE., von Schimonsky, DM.; Caverna Pedra da Cachoeira, (<abbrev xmlns:xlink="http://www.w3.org/1999/xlink" content-type="institution" xlink:title="Universidade Federal de São Carlos, São Paulo, Brazil" id="ABBRID0EOJAI" xlink:type="simple">UFSCAR</abbrev>) 2 spec, 03.iv.2011, Bichuette, ME., Gallão, JE., Pedroso, DR., von Schimonsky, DM.; Caverna Sugiro-Roncador, (<abbrev xmlns:xlink="http://www.w3.org/1999/xlink" content-type="institution" xlink:title="Universidade Federal de São Carlos, São Paulo, Brazil" id="ABBRID0ETJAI" xlink:type="simple">UFSCAR</abbrev>) 1 spec, 02.iv.2011, Bichuette, ME., Gallão, JE., Pedroso, DR., von Schimonsky, DM.; Canaã dos Carajás (Equatorial Rainforest and “Campos Rupestres”), Iron Ore: Gruta S11C 0058, (<named-content xmlns:xlink="http://www.w3.org/1999/xlink" content-type="dwc:institutional_code" xlink:type="simple">UFMT</named-content>) 1 spec, 27.viii.2015, BioEspeleo Consultoria Ambiental; Gruta S11C 0153, (<named-content xmlns:xlink="http://www.w3.org/1999/xlink" content-type="dwc:institutional_code" xlink:type="simple">UFMT</named-content>) 1 spec, 01.viii.2015, BioEspeleo Consultoria Ambiental; Caverna ST 0041, (<named-content xmlns:xlink="http://www.w3.org/1999/xlink" content-type="dwc:institutional_code" xlink:type="simple">UFMT</named-content>) 1 spec, 23.i.2016, BioEspeleo Consultoria Ambiental; <bold>GOIÁS</bold>: Mambaí (Cerrado), Limestone: Gruta da Tarimba, (<abbrev xmlns:xlink="http://www.w3.org/1999/xlink" content-type="institution" xlink:title="Universidade Federal de São Carlos, São Paulo, Brazil" id="ABBRID0EJKAI" xlink:type="simple">UFSCAR</abbrev>) 1 spec, 29.iv.2013, Bichuette, ME., Gallão, JE., von Schimonsky, DM., Rizzato, PP., Borghezan, R.; <bold>MATO GROSSO</bold>: Nobres (Cerrado), Limestone: Toca Ronco do Bugio, (<abbrev xmlns:xlink="http://www.w3.org/1999/xlink" content-type="institution" xlink:title="Universidade Federal de São Carlos, São Paulo, Brazil" id="ABBRID0EQKAI" xlink:type="simple">UFSCAR</abbrev>) 1 spec, 22.ix.2015, Chagas-Jr, A., Bichuette, ME.; <bold>BAHIA</bold>: Carinhanha (Caatinga), Limestone: Gruna das Três Cobras, (<abbrev xmlns:xlink="http://www.w3.org/1999/xlink" content-type="institution" xlink:title="Universidade Federal de São Carlos, São Paulo, Brazil" id="ABBRID0EXKAI" xlink:type="simple">UFSCAR</abbrev>) 1 spec, 30.v.2012, Bichuette, ME., São Desidério, Caverna Baixa Fria, (<abbrev xmlns:xlink="http://www.w3.org/1999/xlink" content-type="institution" xlink:title="Universidade Federal de São Carlos, São Paulo, Brazil" id="ABBRID0E3KAI" xlink:type="simple">UFSCAR</abbrev>) 1 spec, 02.ix.2011, Bichuette, ME.; <bold>MINAS GERAIS</bold>: Montes Claros (Cerrado), Limestone: Fenda do Anfiteatro I, (<abbrev xmlns:xlink="http://www.w3.org/1999/xlink" content-type="institution" xlink:title="Universidade Federal de São Carlos, São Paulo, Brazil" id="ABBRID0EDLAI" xlink:type="simple">UFSCAR</abbrev>) 1 spec, 22.v.2016, Gallão, JE., Zepon, T., von Schimonsky, DM.; Lapa do Beija Flor, (<abbrev xmlns:xlink="http://www.w3.org/1999/xlink" content-type="institution" xlink:title="Universidade Federal de São Carlos, São Paulo, Brazil" id="ABBRID0EILAI" xlink:type="simple">UFSCAR</abbrev>) 2 spec, 21.v.2016, Gallão, JE., Zepon, T., von Schimonsky, DM.; <bold>SÃO PAULO</bold>: Iporanga (Atlantic Rainforest), Limestone: Gruta do Monjolinho, (<abbrev xmlns:xlink="http://www.w3.org/1999/xlink" content-type="institution" xlink:title="Universidade Federal de São Carlos, São Paulo, Brazil" id="ABBRID0EPLAI" xlink:type="simple">UFSCAR</abbrev>) 1 spec, 09.x.2005, Trajano, E.</p></tp:treatment-sec><tp:treatment-sec sec-type="distribution" id="SECID0EULAI"><title>Distribution.</title><p>The most widely distributed <italic><tp:taxon-name><tp:taxon-name-part taxon-name-part-type="genus" reg="Scolopocryptops">Scolopocryptops</tp:taxon-name-part></tp:taxon-name></italic> in Brazil, <italic><tp:taxon-name><tp:taxon-name-part taxon-name-part-type="genus" reg="Scolopocryptops">S.</tp:taxon-name-part> <tp:taxon-name-part taxon-name-part-type="species" reg="miersii">miersii</tp:taxon-name-part></tp:taxon-name></italic> is found in iron ore and sandstone caves of Pará. More commonly, it occurs in limestone and sandstone caves of the central, western, northeast, and southeast regions.</p></tp:treatment-sec></tp:taxon-treatment>
