# Supplementary material for: A synopsis of centipedes in Brazilian caves: hidden species diversity that needs conservation (Myriapoda, Chilopoda)
Source: Zookeys. 2018 Feb 12;(737):13–56. doi: 10.3897/zookeys.737.20307 (PMC5904458; doi:10.3897/zookeys.737.20307)
Supplement: XML Treatment for Scolopocryptops troglocaudatus [file zookeys.737.20307-treatment25.xml]

<!DOCTYPE tp:taxon-treatment
  PUBLIC "-//TaxonX//DTD Taxonomic Treatment Publishing DTD v0 20100105//EN" "tax-treatment-NSO.dtd">
<tp:taxon-treatment xmlns:tp="http://www.plazi.org/taxpub"><tp:treatment-meta><kwd-group><label>Taxon classification</label><kwd><named-content xmlns:xlink="http://www.w3.org/1999/xlink" content-type="kingdom">Animalia</named-content></kwd><kwd><named-content xmlns:xlink="http://www.w3.org/1999/xlink" content-type="order">Scolopendromorpha</named-content></kwd><kwd><named-content xmlns:xlink="http://www.w3.org/1999/xlink" content-type="family">Scolopocryptopidae</named-content></kwd></kwd-group><mixed-citation publication-type="journal"><person-group><name><surname>Chagas-Jr</surname><given-names>Amazonas</given-names></name><name><surname>Bichuette</surname><given-names>Maria Elina</given-names></name></person-group><article-title>A synopsis of centipedes in Brazilian caves: hidden species diversity that needs conservation (<tp:taxon-name><tp:taxon-name-part taxon-name-part-type="subphylum">Myriapoda</tp:taxon-name-part></tp:taxon-name>, <tp:taxon-name><tp:taxon-name-part taxon-name-part-type="class">Chilopoda</tp:taxon-name-part></tp:taxon-name>)</article-title><source>Zookeys</source><day>12</day><month>2</month><year>2018</year><volume>2018</volume><issue>737</issue><fpage>13</fpage><lpage>56</lpage><pub-id pub-id-type="doi">10.3897/zookeys.737.20307</pub-id></mixed-citation></tp:treatment-meta><tp:nomenclature><tp:taxon-name>
                      <tp:taxon-name-part taxon-name-part-type="genus" reg="Scolopocryptops">Scolopocryptops</tp:taxon-name-part>
                      <tp:taxon-name-part taxon-name-part-type="species" reg="troglocaudatus">troglocaudatus</tp:taxon-name-part>
                    </tp:taxon-name><tp:taxon-authority>Chagas-Jr &amp; Bichuette, 2015</tp:taxon-authority></tp:nomenclature><tp:treatment-sec sec-type="Published records" id="SECID0EPNAI"><title>Published records.</title><p>(<xref ref-type="bibr" rid="B18">Chagas-Jr and Bichuette 2015</xref>).</p></tp:treatment-sec><tp:treatment-sec sec-type="material" id="SECID0EZNAI"><title>Material examined.</title><p>
                      <bold>BAHIA</bold>: Andaraí (“Campos rupestres” highland heterogeneous vegetation on rocks), Sandstone: Gruna Parede Vermelha, (<abbrev xmlns:xlink="http://www.w3.org/1999/xlink" content-type="institution" xlink:title="Universidade Federal de São Carlos, São Paulo, Brazil" id="ABBRID0EBOAI" xlink:type="simple">UFSCAR</abbrev>) 1 spec, 11.ii.2012, Bichuette, ME., Gallão, JE., Giupponi, A.; Gruna Lava Pé, (<abbrev xmlns:xlink="http://www.w3.org/1999/xlink" content-type="institution" xlink:title="Universidade Federal de São Carlos, São Paulo, Brazil" id="ABBRID0EGOAI" xlink:type="simple">UFSCAR</abbrev>) 3 spec, 10.iv.2014, (<abbrev xmlns:xlink="http://www.w3.org/1999/xlink" content-type="institution" xlink:title="Universidade Federal de São Carlos, São Paulo, Brazil" id="ABBRID0ELOAI" xlink:type="simple">UFSCAR</abbrev>) 2 spec,10.iii.2013, and (<abbrev xmlns:xlink="http://www.w3.org/1999/xlink" content-type="institution" xlink:title="Universidade Federal de São Carlos, São Paulo, Brazil" id="ABBRID0EQOAI" xlink:type="simple">UFSCAR</abbrev>) 1 spec, vii.2016, Gallão, JE.; (<abbrev xmlns:xlink="http://www.w3.org/1999/xlink" content-type="institution" xlink:title="Universidade Federal de São Carlos, São Paulo, Brazil" id="ABBRID0EVOAI" xlink:type="simple">UFSCAR</abbrev>) 2 spec, 10.iii.2012, Bichuette, ME., Gallão, JE., Giupponi, A.</p></tp:treatment-sec><tp:treatment-sec sec-type="remarks" id="SECID0E1OAI"><title>Remarks.</title><p>
                      <italic><tp:taxon-name><tp:taxon-name-part taxon-name-part-type="genus" reg="Scolopocryptops">Scolopocryptops</tp:taxon-name-part> <tp:taxon-name-part taxon-name-part-type="species" reg="troglocaudatus">troglocaudatus</tp:taxon-name-part></tp:taxon-name></italic> is a troglobitic species, morphologically close to <italic><tp:taxon-name><tp:taxon-name-part taxon-name-part-type="genus" reg="Scolopocryptops">S.</tp:taxon-name-part> <tp:taxon-name-part taxon-name-part-type="species" reg="miersii">miersii</tp:taxon-name-part></tp:taxon-name></italic> and <italic><tp:taxon-name><tp:taxon-name-part taxon-name-part-type="genus" reg="Scolopocryptops">S.</tp:taxon-name-part> <tp:taxon-name-part taxon-name-part-type="species" reg="ferrugineus">ferrugineus</tp:taxon-name-part> <tp:taxon-name-part taxon-name-part-type="subspecies" reg="macrodon">macrodon</tp:taxon-name-part></tp:taxon-name></italic>, but is distinguished by troglomorphic features, including depigmentation, long appendages (locomotory and ultimate legs), and thin cuticle (<xref ref-type="bibr" rid="B18">Chagas-Jr and Bichuette 2015</xref>).</p></tp:treatment-sec><tp:treatment-sec sec-type="distribution" id="SECID0EJQAI"><title>Distribution.</title><p>This troglobitic species is likely endemic to Bahia, being only known from siliciclastic (sandstone) caves of the Igatu region (Chapada Diamantina). Its distributional area there is approximately 10 km<sup>2</sup> (<xref ref-type="bibr" rid="B18">Chagas-Jr and Bichuette 2015</xref>).</p></tp:treatment-sec><tp:treatment-sec sec-type="habitat" id="SECID0EVQAI"><title>Habitat.</title><p>Cave (unconsolidated substrate – sand).</p></tp:treatment-sec><tp:treatment-sec sec-type="Conservation" id="SECID0E1QAI"><title>Conservation.</title><p>A second troglobitic centipede species occurs in the same region (unpublished data, Chagas-Jr), corroborating the hypothesis of an area high in cave-invertebrate diversity (<xref ref-type="bibr" rid="B33">Gallão and Bichuette 2015</xref>). Within this region, at least 20 endemic troglobitic species are distributed in a 25 km<sup>2</sup> area. Although the region is within the Chapada Diamantina National Park (<abbrev xmlns:xlink="http://www.w3.org/1999/xlink" content-type="institution" xlink:title="Chapada Diamantina National Park" id="ABBRID0EGRAI" xlink:type="simple">CDNP</abbrev>), small-scale illegal mining persists in the Igatu region and serves as the main threat to cave fauna.</p></tp:treatment-sec><ref-list><ref id="B18"><mixed-citation xmlns:xlink="http://www.w3.org/1999/xlink" xlink:type="simple">
          <person-group><name name-style="western"><surname>Chagas-Jr</surname><given-names>A</given-names></name><name name-style="western"><surname>Bichuette</surname><given-names>ME</given-names></name></person-group> (<year>2015</year>) A new species of <italic><tp:taxon-name><tp:taxon-name-part taxon-name-part-type="genus">Scolopocryptops</tp:taxon-name-part></tp:taxon-name></italic> Newport: a troglobitic scolopocryptopine centipede from a remarkable siliciclastic area of eastern Brazil (<tp:taxon-name><tp:taxon-name-part taxon-name-part-type="order">Scolopendromorpha</tp:taxon-name-part></tp:taxon-name>, <tp:taxon-name><tp:taxon-name-part taxon-name-part-type="family">Scolopocryptopidae</tp:taxon-name-part></tp:taxon-name>, <tp:taxon-name><tp:taxon-name-part taxon-name-part-type="subfamily">Scolopocryptopinae</tp:taxon-name-part></tp:taxon-name>) ZooKeys 487: 97–110.</mixed-citation></ref><ref id="B33"><mixed-citation xmlns:xlink="http://www.w3.org/1999/xlink" xlink:type="simple">
          <person-group><name name-style="western"><surname>Gallão</surname><given-names>JE</given-names></name><name name-style="western"><surname>Bichuette</surname><given-names>ME</given-names></name></person-group> (<year>2015</year>) <article-title>Taxonomic distinctness and conservation of a new high biodiversity subterranean area in Brazil.</article-title> <source>Anais da Academia Brasileira de Ciências</source> <volume>87</volume>: <fpage>209</fpage>–<lpage>287</lpage>. <ext-link xlink:type="simple" ext-link-type="doi" xlink:href="10.1590/0001–3765201520140312">https://doi.org/10.1590/0001–3765201520140312</ext-link></mixed-citation></ref></ref-list></tp:taxon-treatment>
