# Supplementary material for: A synopsis of centipedes in Brazilian caves: hidden species diversity that needs conservation (Myriapoda, Chilopoda)
Source: Zookeys. 2018 Feb 12;(737):13–56. doi: 10.3897/zookeys.737.20307 (PMC5904458; doi:10.3897/zookeys.737.20307)
Supplement: XML Treatment for Newportia (Newportia) ernstifossulata [file zookeys.737.20307-treatment27.xml]

<!DOCTYPE tp:taxon-treatment
  PUBLIC "-//TaxonX//DTD Taxonomic Treatment Publishing DTD v0 20100105//EN" "tax-treatment-NSO.dtd">
<tp:taxon-treatment xmlns:tp="http://www.plazi.org/taxpub"><tp:treatment-meta><kwd-group><label>Taxon classification</label><kwd><named-content xmlns:xlink="http://www.w3.org/1999/xlink" content-type="kingdom">Animalia</named-content></kwd><kwd><named-content xmlns:xlink="http://www.w3.org/1999/xlink" content-type="order">Scolopendromorpha</named-content></kwd><kwd><named-content xmlns:xlink="http://www.w3.org/1999/xlink" content-type="family">Scolopocryptopidae</named-content></kwd></kwd-group><mixed-citation publication-type="journal"><person-group><name><surname>Chagas-Jr</surname><given-names>Amazonas</given-names></name><name><surname>Bichuette</surname><given-names>Maria Elina</given-names></name></person-group><article-title>A synopsis of centipedes in Brazilian caves: hidden species diversity that needs conservation (<tp:taxon-name><tp:taxon-name-part taxon-name-part-type="subphylum">Myriapoda</tp:taxon-name-part></tp:taxon-name>, <tp:taxon-name><tp:taxon-name-part taxon-name-part-type="class">Chilopoda</tp:taxon-name-part></tp:taxon-name>)</article-title><source>Zookeys</source><day>12</day><month>2</month><year>2018</year><volume>2018</volume><issue>737</issue><fpage>13</fpage><lpage>56</lpage><pub-id pub-id-type="doi">10.3897/zookeys.737.20307</pub-id></mixed-citation></tp:treatment-meta><tp:nomenclature><tp:taxon-name>
                      <tp:taxon-name-part taxon-name-part-type="genus" reg="Newportia">Newportia</tp:taxon-name-part> (<tp:taxon-name-part taxon-name-part-type="subgenus" reg="Newportia">Newportia</tp:taxon-name-part>) <tp:taxon-name-part taxon-name-part-type="species" reg="ernsti">ernsti</tp:taxon-name-part><tp:taxon-name-part taxon-name-part-type="subspecies" reg="fossulata">fossulata</tp:taxon-name-part></tp:taxon-name><tp:taxon-authority>Bücherl, 1942</tp:taxon-authority></tp:nomenclature><tp:treatment-sec sec-type="Published records" id="SECID0ERXAI"><title>Published records.</title><p>None.</p></tp:treatment-sec><tp:treatment-sec sec-type="material" id="SECID0EWXAI"><title>Material examined.</title><p>
                      <bold>PARÁ</bold>: Canaã dos Carajás (Equatorial Rainforest and “Campos Rupestres”), Iron Ore: Gruta S11C 0002, (<named-content xmlns:xlink="http://www.w3.org/1999/xlink" content-type="dwc:institutional_code" xlink:type="simple">UFMT</named-content>) 1 spec, 04.viii.2015, BioEspeleo Consultoria Ambiental; Gruta S11C 0135, (<named-content xmlns:xlink="http://www.w3.org/1999/xlink" content-type="dwc:institutional_code" xlink:type="simple">UFMT</named-content>) 1 spec, 05.viii.2015, BioEspeleo Consultoria Ambiental; Caverna ST 0034, (<named-content xmlns:xlink="http://www.w3.org/1999/xlink" content-type="dwc:institutional_code" xlink:type="simple">UFMT</named-content>) 1 spec, 04.ii.2016, BioEspeleo Consultoria Ambiental.</p></tp:treatment-sec><tp:treatment-sec sec-type="distribution" id="SECID0ENYAI"><title>Distribution.</title><p>
                      <italic><tp:taxon-name><tp:taxon-name-part taxon-name-part-type="genus" reg="Newportia">Newportia</tp:taxon-name-part> <tp:taxon-name-part taxon-name-part-type="species" reg="ernsti">ernsti</tp:taxon-name-part> <tp:taxon-name-part taxon-name-part-type="subspecies" reg="fossulata">fossulata</tp:taxon-name-part></tp:taxon-name></italic> is known from the northern Brazilian state of Pará (<xref ref-type="bibr" rid="B10">Bücherl 1942</xref>, <xref ref-type="bibr" rid="B53">Schileyko and Minelli 1999</xref>) and the western state of Mato Grosso (<xref ref-type="bibr" rid="B53">Schileyko and Minelli 1999</xref>). Occurrence records are from three iron ore caves that are part of major mining projects in Pará. Accidental in caves.</p><p>
                      <tp:taxon-name><tp:taxon-name-part taxon-name-part-type="genus" reg="Newportia">Newportia</tp:taxon-name-part> (<tp:taxon-name-part taxon-name-part-type="subgenus" reg="Newportia">Newportia</tp:taxon-name-part>) <tp:taxon-name-part taxon-name-part-type="species" reg="lasia">lasia</tp:taxon-name-part></tp:taxon-name> Chamberlin, 1921</p></tp:treatment-sec><tp:treatment-sec sec-type="Published records" id="SECID0E5ZAI"><title>Published records.</title><p>None.</p></tp:treatment-sec><tp:treatment-sec sec-type="material" id="SECID0ED1AI"><title>Material examined.</title><p>
                      <bold>PARÁ</bold>: Parauapebas (Equatorial Rainforest and “Campos Rupestres”), Iron Ore: Gruta N4E 33, (<named-content xmlns:xlink="http://www.w3.org/1999/xlink" content-type="dwc:institutional_code" xlink:type="simple">MZUSP</named-content>) 1 spec, 08–12.ii.2007, Andrade, R.; Gruta N5E 08, (<named-content xmlns:xlink="http://www.w3.org/1999/xlink" content-type="dwc:institutional_code" xlink:type="simple">MNRJ</named-content>) 1 spec, 22.iii–03.iv.2005, Andrade, R., Arnone, IS.</p></tp:treatment-sec><tp:treatment-sec sec-type="distribution" id="SECID0EV1AI"><title>Distribution data.</title><p>This species is known from Guyana, northern Brazil (Amazonas region) and Paraguay (<xref ref-type="bibr" rid="B53">Schileyko and Minelli 1999</xref>). Both iron ore caves in which <italic><tp:taxon-name><tp:taxon-name-part taxon-name-part-type="genus" reg="Newportia">N.</tp:taxon-name-part> <tp:taxon-name-part taxon-name-part-type="species" reg="lasia">lasia</tp:taxon-name-part></tp:taxon-name></italic> occurred were within a large iron mining project of Pará. Accidental in caves.</p></tp:treatment-sec><ref-list><ref id="B10"><mixed-citation xmlns:xlink="http://www.w3.org/1999/xlink" xlink:type="simple">
          <person-group><name name-style="western"><surname>Bücherl</surname><given-names>W</given-names></name></person-group> (<year>1942</year>) <article-title>Catálogo dos quilópodos da zona neotrópica.</article-title> <source>Memórias do Instituto Butantan</source> <volume>15</volume>: <fpage>251</fpage>–<lpage>372</lpage>.</mixed-citation></ref><ref id="B53"><mixed-citation xmlns:xlink="http://www.w3.org/1999/xlink" xlink:type="simple">
          <person-group><name name-style="western"><surname>Schileyko</surname><given-names>A</given-names></name><name name-style="western"><surname>Minelli</surname><given-names>A</given-names></name></person-group> (<year>1999</year>) <article-title>On the genus <italic><tp:taxon-name><tp:taxon-name-part taxon-name-part-type="genus">Newportia</tp:taxon-name-part></tp:taxon-name></italic> Gervais, 1847 (<tp:taxon-name><tp:taxon-name-part taxon-name-part-type="class">Chilopoda</tp:taxon-name-part></tp:taxon-name>, <tp:taxon-name><tp:taxon-name-part taxon-name-part-type="order">Scolopendromorpha</tp:taxon-name-part></tp:taxon-name>: <tp:taxon-name><tp:taxon-name-part taxon-name-part-type="family">Newportiidae</tp:taxon-name-part></tp:taxon-name>).</article-title> <source><tp:taxon-name><tp:taxon-name-part taxon-name-part-type="phylum">Arthropoda</tp:taxon-name-part></tp:taxon-name> Selecta</source> <volume>7</volume>(<issue>4</issue>): <fpage>265</fpage>–<lpage>299</lpage>.</mixed-citation></ref></ref-list></tp:taxon-treatment>
