# Supplementary material for: A synopsis of centipedes in Brazilian caves: hidden species diversity that needs conservation (Myriapoda, Chilopoda)
Source: Zookeys. 2018 Feb 12;(737):13–56. doi: 10.3897/zookeys.737.20307 (PMC5904458; doi:10.3897/zookeys.737.20307)
Supplement: XML Treatment for Newportia (Newportia) phoreta [file zookeys.737.20307-treatment28.xml]

<!DOCTYPE tp:taxon-treatment
  PUBLIC "-//TaxonX//DTD Taxonomic Treatment Publishing DTD v0 20100105//EN" "tax-treatment-NSO.dtd">
<tp:taxon-treatment xmlns:tp="http://www.plazi.org/taxpub"><tp:treatment-meta><kwd-group><label>Taxon classification</label><kwd><named-content xmlns:xlink="http://www.w3.org/1999/xlink" content-type="kingdom">Animalia</named-content></kwd><kwd><named-content xmlns:xlink="http://www.w3.org/1999/xlink" content-type="order">Scolopendromorpha</named-content></kwd><kwd><named-content xmlns:xlink="http://www.w3.org/1999/xlink" content-type="family">Scolopocryptopidae</named-content></kwd></kwd-group><mixed-citation publication-type="journal"><person-group><name><surname>Chagas-Jr</surname><given-names>Amazonas</given-names></name><name><surname>Bichuette</surname><given-names>Maria Elina</given-names></name></person-group><article-title>A synopsis of centipedes in Brazilian caves: hidden species diversity that needs conservation (<tp:taxon-name><tp:taxon-name-part taxon-name-part-type="subphylum">Myriapoda</tp:taxon-name-part></tp:taxon-name>, <tp:taxon-name><tp:taxon-name-part taxon-name-part-type="class">Chilopoda</tp:taxon-name-part></tp:taxon-name>)</article-title><source>Zookeys</source><day>12</day><month>2</month><year>2018</year><volume>2018</volume><issue>737</issue><fpage>13</fpage><lpage>56</lpage><pub-id pub-id-type="doi">10.3897/zookeys.737.20307</pub-id></mixed-citation></tp:treatment-meta><tp:nomenclature><tp:taxon-name>
                      <tp:taxon-name-part taxon-name-part-type="genus" reg="Newportia">Newportia</tp:taxon-name-part> (<tp:taxon-name-part taxon-name-part-type="subgenus" reg="Newportia">Newportia</tp:taxon-name-part>) <tp:taxon-name-part taxon-name-part-type="species" reg="phoreta">phoreta</tp:taxon-name-part></tp:taxon-name><tp:taxon-authority>Chamberlin, 1950</tp:taxon-authority></tp:nomenclature><tp:treatment-sec sec-type="Published records" id="SECID0EQ3AI"><title>Published records.</title><p>None.</p></tp:treatment-sec><tp:treatment-sec sec-type="material" id="SECID0EV3AI"><title>Material examined.</title><p>
                      <bold>PARÁ</bold>: Parauapebas (Equatorial Rainforest and “Campos Rupestres”), Iron Ore: Gruta N4E 005, (<named-content xmlns:xlink="http://www.w3.org/1999/xlink" content-type="dwc:institutional_code" xlink:type="simple">UFMT</named-content>) 1 spec, 13.ii.2014, BioEspeleo Consultoria Ambiental; Gruta N4E 26, (<named-content xmlns:xlink="http://www.w3.org/1999/xlink" content-type="dwc:institutional_code" xlink:type="simple">MZUSP</named-content>) 1 spec, 08–12.ii.2007, Andrade, R.</p></tp:treatment-sec><tp:treatment-sec sec-type="distribution" id="SECID0EH4AI"><title>Distribution.</title><p>
                      <italic><tp:taxon-name><tp:taxon-name-part taxon-name-part-type="genus" reg="Newportia">Newportia</tp:taxon-name-part> <tp:taxon-name-part taxon-name-part-type="species" reg="phoreta">phoreta</tp:taxon-name-part></tp:taxon-name></italic> is known from observations in Venezuela (<xref ref-type="bibr" rid="B53">Schileyko and Minelli 1999</xref>) and Colombia (<xref ref-type="bibr" rid="B19">Chagas-Jr et al. 2014</xref>), with the current study being the first Brazilian record. The species was found in only two iron ore caves from Pará, both part of a large huge iron mining project.</p></tp:treatment-sec><tp:treatment-sec sec-type="Conservation" id="SECID0EA5AI"><title>Conservation.</title><p>The new record and restricted distribution in Brazil put the species under a high level of local threat within the Carajás region.</p></tp:treatment-sec><ref-list><ref id="B53"><mixed-citation xmlns:xlink="http://www.w3.org/1999/xlink" xlink:type="simple">
          <person-group><name name-style="western"><surname>Schileyko</surname><given-names>A</given-names></name><name name-style="western"><surname>Minelli</surname><given-names>A</given-names></name></person-group> (<year>1999</year>) <article-title>On the genus <italic><tp:taxon-name><tp:taxon-name-part taxon-name-part-type="genus">Newportia</tp:taxon-name-part></tp:taxon-name></italic> Gervais, 1847 (<tp:taxon-name><tp:taxon-name-part taxon-name-part-type="class">Chilopoda</tp:taxon-name-part></tp:taxon-name>, <tp:taxon-name><tp:taxon-name-part taxon-name-part-type="order">Scolopendromorpha</tp:taxon-name-part></tp:taxon-name>: <tp:taxon-name><tp:taxon-name-part taxon-name-part-type="family">Newportiidae</tp:taxon-name-part></tp:taxon-name>).</article-title> <source><tp:taxon-name><tp:taxon-name-part taxon-name-part-type="phylum">Arthropoda</tp:taxon-name-part></tp:taxon-name> Selecta</source> <volume>7</volume>(<issue>4</issue>): <fpage>265</fpage>–<lpage>299</lpage>.</mixed-citation></ref><ref id="B19"><mixed-citation xmlns:xlink="http://www.w3.org/1999/xlink" xlink:type="simple">
          <person-group><name name-style="western"><surname>Chagas-Jr</surname><given-names>A</given-names></name><name name-style="western"><surname>Chaparro</surname><given-names>E</given-names></name><name name-style="western"><surname>Jiménez</surname><given-names>SG</given-names></name><name name-style="western"><surname>Triana</surname><given-names>HD</given-names></name><name name-style="western"><surname>Flórez</surname><given-names>E</given-names></name><name name-style="western"><surname>Seoane</surname><given-names>JCS</given-names></name></person-group> (<year>2014</year>) <article-title>The centipedes (<tp:taxon-name><tp:taxon-name-part taxon-name-part-type="phylum">Arthropoda</tp:taxon-name-part></tp:taxon-name>, <tp:taxon-name><tp:taxon-name-part taxon-name-part-type="subphylum">Myriapoda</tp:taxon-name-part></tp:taxon-name>, <tp:taxon-name><tp:taxon-name-part taxon-name-part-type="class">Chilopoda</tp:taxon-name-part></tp:taxon-name>) from Colombia: Part I. <tp:taxon-name><tp:taxon-name-part taxon-name-part-type="order">Scutigeromorpha</tp:taxon-name-part></tp:taxon-name> and <tp:taxon-name><tp:taxon-name-part taxon-name-part-type="order">Scolopendromorpha</tp:taxon-name-part></tp:taxon-name>.</article-title> <source>Zootaxa</source> <volume>3779</volume>(<issue>2</issue>): <fpage>133</fpage>–<lpage>156</lpage>. <ext-link xlink:type="simple" ext-link-type="doi" xlink:href="10.11646/zootaxa.3779.2.2">http://dx.doi.org/10.11646/zootaxa.3779.2.2</ext-link></mixed-citation></ref></ref-list></tp:taxon-treatment>
