# Supplementary material for: A synopsis of centipedes in Brazilian caves: hidden species diversity that needs conservation (Myriapoda, Chilopoda)
Source: Zookeys. 2018 Feb 12;(737):13–56. doi: 10.3897/zookeys.737.20307 (PMC5904458; doi:10.3897/zookeys.737.20307)
Supplement: XML Treatment for Newportia (Newportia) potiguar [file zookeys.737.20307-treatment29.xml]

<!DOCTYPE tp:taxon-treatment
  PUBLIC "-//TaxonX//DTD Taxonomic Treatment Publishing DTD v0 20100105//EN" "tax-treatment-NSO.dtd">
<tp:taxon-treatment xmlns:tp="http://www.plazi.org/taxpub"><tp:treatment-meta><kwd-group><label>Taxon classification</label><kwd><named-content xmlns:xlink="http://www.w3.org/1999/xlink" content-type="kingdom">Animalia</named-content></kwd><kwd><named-content xmlns:xlink="http://www.w3.org/1999/xlink" content-type="order">Scolopendromorpha</named-content></kwd><kwd><named-content xmlns:xlink="http://www.w3.org/1999/xlink" content-type="family">Scolopocryptopidae</named-content></kwd></kwd-group><mixed-citation publication-type="journal"><person-group><name><surname>Chagas-Jr</surname><given-names>Amazonas</given-names></name><name><surname>Bichuette</surname><given-names>Maria Elina</given-names></name></person-group><article-title>A synopsis of centipedes in Brazilian caves: hidden species diversity that needs conservation (<tp:taxon-name><tp:taxon-name-part taxon-name-part-type="subphylum">Myriapoda</tp:taxon-name-part></tp:taxon-name>, <tp:taxon-name><tp:taxon-name-part taxon-name-part-type="class">Chilopoda</tp:taxon-name-part></tp:taxon-name>)</article-title><source>Zookeys</source><day>12</day><month>2</month><year>2018</year><volume>2018</volume><issue>737</issue><fpage>13</fpage><lpage>56</lpage><pub-id pub-id-type="doi">10.3897/zookeys.737.20307</pub-id></mixed-citation></tp:treatment-meta><tp:nomenclature><tp:taxon-name>
                      <tp:taxon-name-part taxon-name-part-type="genus" reg="Newportia">Newportia</tp:taxon-name-part> (<tp:taxon-name-part taxon-name-part-type="subgenus" reg="Newportia">Newportia</tp:taxon-name-part>) <tp:taxon-name-part taxon-name-part-type="species" reg="potiguar">potiguar</tp:taxon-name-part></tp:taxon-name><tp:taxon-authority>Ázara &amp; Ferreira, 2014</tp:taxon-authority></tp:nomenclature><tp:treatment-sec sec-type="Published records" id="SECID0EL6AI"><title>Published records.</title><p>(Ázara and Ferreira 2014b).</p></tp:treatment-sec><tp:treatment-sec sec-type="material" id="SECID0EQ6AI"><title>Material examined.</title><p>None.</p></tp:treatment-sec><tp:treatment-sec sec-type="Taxonomic notes" id="SECID0EV6AI"><title>Taxonomic notes.</title><p>
                      <italic><tp:taxon-name><tp:taxon-name-part taxon-name-part-type="genus" reg="Newportia">Newportia</tp:taxon-name-part> <tp:taxon-name-part taxon-name-part-type="species" reg="potiguar">potiguar</tp:taxon-name-part></tp:taxon-name></italic> is a recently described species, with two small specimens characterized by marked troglomorphism: elongation of the ultimate legs (half of the body length) and antennae, cuticle sclerotization, as well as reduced pigmentation (Ázara and Ferreira 2014b). (Even without the latter characteristic, the former two traits are sufficient for troglomorphic characterization) Indeed, juveniles of the troglobitic <italic><tp:taxon-name><tp:taxon-name-part taxon-name-part-type="genus" reg="Scolopocryptops">S.</tp:taxon-name-part> <tp:taxon-name-part taxon-name-part-type="species" reg="troglocaudatus">troglocaudatus</tp:taxon-name-part></tp:taxon-name></italic> are completely pale, even in the appendages (<xref ref-type="bibr" rid="B18">Chagas-Jr and Bichuette 2015</xref>). Therefore, the character of reduced pigmentation should be investigated in other juvenile centipedes to properly interpret its application as a troglomorphic trait. <italic><tp:taxon-name><tp:taxon-name-part taxon-name-part-type="genus" reg="Newportia">Newportia</tp:taxon-name-part> <tp:taxon-name-part taxon-name-part-type="species" reg="potiguar">potiguar</tp:taxon-name-part></tp:taxon-name></italic> resembles <italic><tp:taxon-name><tp:taxon-name-part taxon-name-part-type="genus" reg="Newportia">N.</tp:taxon-name-part> <tp:taxon-name-part taxon-name-part-type="species" reg="brevipes">brevipes</tp:taxon-name-part></tp:taxon-name></italic> Pocock, 1891, but is closely related to <italic><tp:taxon-name><tp:taxon-name-part taxon-name-part-type="genus" reg="Newportia">N.</tp:taxon-name-part> <tp:taxon-name-part taxon-name-part-type="species" reg="stolli">stolli</tp:taxon-name-part></tp:taxon-name></italic> (Pocock, 1896) based on morphology of the ultimate and locomotory legs. The former exhibits four spinous processes on the prefemur and two on the femur; the latter has ventral, lateral, and tarsal spurs (Ázara and Ferreira 2014b). Distinct from <italic><tp:taxon-name><tp:taxon-name-part taxon-name-part-type="genus" reg="Newportia">N.</tp:taxon-name-part> <tp:taxon-name-part taxon-name-part-type="species" reg="stolli">stolli</tp:taxon-name-part></tp:taxon-name></italic>, <italic><tp:taxon-name><tp:taxon-name-part taxon-name-part-type="genus" reg="Newportia">N.</tp:taxon-name-part> <tp:taxon-name-part taxon-name-part-type="species" reg="potiguar">potiguar</tp:taxon-name-part></tp:taxon-name></italic> has posterior transverse sutures on tergite 1 and paramedian sutures on tergite 2. Although considered a troglobitic species, no collections were conducted outside the cave to confirm this categorization.</p></tp:treatment-sec><tp:treatment-sec sec-type="distribution" id="SECID0EOCBI"><title>Distribution.</title><p>This species is known only from two limestone caves of Rio Grande do Norte, a semi-arid state in northeastern Brazil (Ázara and Ferreira 2014b).</p></tp:treatment-sec><tp:treatment-sec sec-type="habitat" id="SECID0ETCBI"><title>Habitat.</title><p>Cave (under rocks – humid substrate).</p></tp:treatment-sec><tp:treatment-sec sec-type="Conservation" id="SECID0EYCBI"><title>Conservation.</title><p>The caves are not under legal protection. Primary threats are exploration for petroleum and illegal limestone extraction. <italic><tp:taxon-name><tp:taxon-name-part taxon-name-part-type="genus" reg="Newportia">Newportia</tp:taxon-name-part> <tp:taxon-name-part taxon-name-part-type="species" reg="potiguar">potiguar</tp:taxon-name-part></tp:taxon-name></italic> was not evaluated in the last Red List of Brazilian Threatened Fauna (<xref ref-type="bibr" rid="B40">MMA 2016</xref>).</p></tp:treatment-sec><ref-list><ref id="B18"><mixed-citation xmlns:xlink="http://www.w3.org/1999/xlink" xlink:type="simple">
          <person-group><name name-style="western"><surname>Chagas-Jr</surname><given-names>A</given-names></name><name name-style="western"><surname>Bichuette</surname><given-names>ME</given-names></name></person-group> (<year>2015</year>) A new species of <italic><tp:taxon-name><tp:taxon-name-part taxon-name-part-type="genus">Scolopocryptops</tp:taxon-name-part></tp:taxon-name></italic> Newport: a troglobitic scolopocryptopine centipede from a remarkable siliciclastic area of eastern Brazil (<tp:taxon-name><tp:taxon-name-part taxon-name-part-type="order">Scolopendromorpha</tp:taxon-name-part></tp:taxon-name>, <tp:taxon-name><tp:taxon-name-part taxon-name-part-type="family">Scolopocryptopidae</tp:taxon-name-part></tp:taxon-name>, <tp:taxon-name><tp:taxon-name-part taxon-name-part-type="subfamily">Scolopocryptopinae</tp:taxon-name-part></tp:taxon-name>) ZooKeys 487: 97–110.</mixed-citation></ref><ref id="B40"><mixed-citation xmlns:xlink="http://www.w3.org/1999/xlink" xlink:type="simple">
          <institution xlink:type="simple">MMA</institution> (<year>2016</year>) <source>Sumário Executivo: Livro Vermelho da Fauna Brasileira Ameaçada de Extinção.</source> <publisher-name>ICMBio</publisher-name>, <publisher-loc>Brasília</publisher-loc>, <size units="page">76 pp</size>.</mixed-citation></ref></ref-list></tp:taxon-treatment>
