# Supplementary material for: A synopsis of centipedes in Brazilian caves: hidden species diversity that needs conservation (Myriapoda, Chilopoda)
Source: Zookeys. 2018 Feb 12;(737):13–56. doi: 10.3897/zookeys.737.20307 (PMC5904458; doi:10.3897/zookeys.737.20307)
Supplement: XML Treatment for Newportia (Newportia) spelaea [file zookeys.737.20307-treatment30.xml]

<!DOCTYPE tp:taxon-treatment
  PUBLIC "-//TaxonX//DTD Taxonomic Treatment Publishing DTD v0 20100105//EN" "tax-treatment-NSO.dtd">
<tp:taxon-treatment xmlns:tp="http://www.plazi.org/taxpub"><tp:treatment-meta><kwd-group><label>Taxon classification</label><kwd><named-content xmlns:xlink="http://www.w3.org/1999/xlink" content-type="kingdom">Animalia</named-content></kwd><kwd><named-content xmlns:xlink="http://www.w3.org/1999/xlink" content-type="order">Scolopendromorpha</named-content></kwd><kwd><named-content xmlns:xlink="http://www.w3.org/1999/xlink" content-type="family">Scolopocryptopidae</named-content></kwd></kwd-group><mixed-citation publication-type="journal"><person-group><name><surname>Chagas-Jr</surname><given-names>Amazonas</given-names></name><name><surname>Bichuette</surname><given-names>Maria Elina</given-names></name></person-group><article-title>A synopsis of centipedes in Brazilian caves: hidden species diversity that needs conservation (<tp:taxon-name><tp:taxon-name-part taxon-name-part-type="subphylum">Myriapoda</tp:taxon-name-part></tp:taxon-name>, <tp:taxon-name><tp:taxon-name-part taxon-name-part-type="class">Chilopoda</tp:taxon-name-part></tp:taxon-name>)</article-title><source>Zookeys</source><day>12</day><month>2</month><year>2018</year><volume>2018</volume><issue>737</issue><fpage>13</fpage><lpage>56</lpage><pub-id pub-id-type="doi">10.3897/zookeys.737.20307</pub-id></mixed-citation></tp:treatment-meta><tp:nomenclature><tp:taxon-name>
                      <tp:taxon-name-part taxon-name-part-type="genus" reg="Newportia">Newportia</tp:taxon-name-part> (<tp:taxon-name-part taxon-name-part-type="subgenus" reg="Newportia">Newportia</tp:taxon-name-part>) <tp:taxon-name-part taxon-name-part-type="species" reg="spelaea">spelaea</tp:taxon-name-part></tp:taxon-name><tp:taxon-authority>Ázara &amp; Ferreira, 2014</tp:taxon-authority></tp:nomenclature><tp:treatment-sec sec-type="Published records" id="SECID0ETEBI"><title>Published records.</title><p>(Ázara and Ferreira 2014b).</p></tp:treatment-sec><tp:treatment-sec sec-type="material" id="SECID0EYEBI"><title>Material examined.</title><p>None.</p></tp:treatment-sec><tp:treatment-sec sec-type="Taxonomic notes" id="SECID0E4EBI"><title>Taxonomic notes.</title><p>The small body size suggests that the specimen was a juvenile. Thus, more collections are necessary to confirm diagnostic characters and cave category.</p></tp:treatment-sec><tp:treatment-sec sec-type="distribution" id="SECID0ECFBI"><title>Distribution.</title><p>
                      <italic><tp:taxon-name><tp:taxon-name-part taxon-name-part-type="genus" reg="Newportia">Newportia</tp:taxon-name-part> <tp:taxon-name-part taxon-name-part-type="species" reg="spelaea">spelaea</tp:taxon-name-part></tp:taxon-name></italic> is known only from a single specimen from Toca do Gonçalo, a limestone cave in the semi-arid, northeastern Brazilian state of Bahia. The species is classified as troglobitic, but few collections were conducted outside the cave to confirm this categorization.</p></tp:treatment-sec><tp:treatment-sec sec-type="habitat" id="SECID0ETFBI"><title>Habitat.</title><p>Cave (humid substrate).</p></tp:treatment-sec><tp:treatment-sec sec-type="Conservation" id="SECID0EYFBI"><title>Conservation.</title><p>Toca do Gonçalo has no legal protection from Brazilian environmental agencies and is under severe threat by local people for the water resources within. <italic><tp:taxon-name><tp:taxon-name-part taxon-name-part-type="genus" reg="Newportia">Newportia</tp:taxon-name-part> <tp:taxon-name-part taxon-name-part-type="species" reg="spelaea">spelaea</tp:taxon-name-part></tp:taxon-name></italic> was not evaluated in the Red List of Brazilian Threatened Fauna (<xref ref-type="bibr" rid="B40">MMA 2016</xref>).</p></tp:treatment-sec><ref-list><ref id="B40"><mixed-citation xmlns:xlink="http://www.w3.org/1999/xlink" xlink:type="simple">
          <institution xlink:type="simple">MMA</institution> (<year>2016</year>) <source>Sumário Executivo: Livro Vermelho da Fauna Brasileira Ameaçada de Extinção.</source> <publisher-name>ICMBio</publisher-name>, <publisher-loc>Brasília</publisher-loc>, <size units="page">76 pp</size>.</mixed-citation></ref></ref-list></tp:taxon-treatment>
