# Supplementary material for: A synopsis of centipedes in Brazilian caves: hidden species diversity that needs conservation (Myriapoda, Chilopoda)
Source: Zookeys. 2018 Feb 12;(737):13–56. doi: 10.3897/zookeys.737.20307 (PMC5904458; doi:10.3897/zookeys.737.20307)
Supplement: XML Treatment for Newportia (Newportia) [file zookeys.737.20307-treatment31.xml]

<!DOCTYPE tp:taxon-treatment
  PUBLIC "-//TaxonX//DTD Taxonomic Treatment Publishing DTD v0 20100105//EN" "tax-treatment-NSO.dtd">
<tp:taxon-treatment xmlns:tp="http://www.plazi.org/taxpub"><tp:treatment-meta><kwd-group><label>Taxon classification</label><kwd><named-content xmlns:xlink="http://www.w3.org/1999/xlink" content-type="kingdom">Animalia</named-content></kwd><kwd><named-content xmlns:xlink="http://www.w3.org/1999/xlink" content-type="order">Scolopendromorpha</named-content></kwd><kwd><named-content xmlns:xlink="http://www.w3.org/1999/xlink" content-type="family">Scolopocryptopidae</named-content></kwd></kwd-group><mixed-citation publication-type="journal"><person-group><name><surname>Chagas-Jr</surname><given-names>Amazonas</given-names></name><name><surname>Bichuette</surname><given-names>Maria Elina</given-names></name></person-group><article-title>A synopsis of centipedes in Brazilian caves: hidden species diversity that needs conservation (<tp:taxon-name><tp:taxon-name-part taxon-name-part-type="subphylum">Myriapoda</tp:taxon-name-part></tp:taxon-name>, <tp:taxon-name><tp:taxon-name-part taxon-name-part-type="class">Chilopoda</tp:taxon-name-part></tp:taxon-name>)</article-title><source>Zookeys</source><day>12</day><month>2</month><year>2018</year><volume>2018</volume><issue>737</issue><fpage>13</fpage><lpage>56</lpage><pub-id pub-id-type="doi">10.3897/zookeys.737.20307</pub-id></mixed-citation></tp:treatment-meta><tp:nomenclature><tp:taxon-name>
                      <tp:taxon-name-part taxon-name-part-type="genus" reg="Newportia">Newportia</tp:taxon-name-part> (<tp:taxon-name-part taxon-name-part-type="subgenus" reg="Newportia">Newportia</tp:taxon-name-part>)</tp:taxon-name><tp:taxon-status xmlns:xlink="http://www.w3.org/1999/xlink" xlink:type="simple">spp.</tp:taxon-status></tp:nomenclature><tp:treatment-sec sec-type="material" id="SECID0EQHBI"><title>Material examined.</title><p>
                      <bold>PARÁ</bold>: Parauapebas (Equatorial Rainforest and “Campos Rupestres”), Iron Ore: Gruta N4E 22, (<named-content xmlns:xlink="http://www.w3.org/1999/xlink" content-type="dwc:institutional_code" xlink:type="simple">MZUSP</named-content>) 1 spec, 20.x–01.xi.2006, Andrade, R.; Gruta N4E 32, (<named-content xmlns:xlink="http://www.w3.org/1999/xlink" content-type="dwc:institutional_code" xlink:type="simple">MZUSP</named-content>) 1 spec, 22.iii–03.iv.2006, Andrade, R., Arnone, IS.; Gruta GEM 154 CL Tarzan, (<named-content xmlns:xlink="http://www.w3.org/1999/xlink" content-type="dwc:institutional_code" xlink:type="simple">MNRJ</named-content>) 1 spec, 17–24.x.2008, Andrade, R.; Gruta S11A 12, ((<named-content xmlns:xlink="http://www.w3.org/1999/xlink" content-type="dwc:institutional_code" xlink:type="simple">MNRJ</named-content>) 1 spec, 23.viii–02.ix.2007, Andrade, R.; Gruta N4E 30, (<named-content xmlns:xlink="http://www.w3.org/1999/xlink" content-type="dwc:institutional_code" xlink:type="simple">MZUSP</named-content>) 1 spec, 08 12.ii.2007, Andrade, R.; Gruta N4E 11, (<named-content xmlns:xlink="http://www.w3.org/1999/xlink" content-type="dwc:institutional_code" xlink:type="simple">MZUSP</named-content>) 2 spec, 20.x–01.xi.2006, Andrade, R.; Canaã dos Carajás (Equatorial Rainforest and “Campos Rupestres”), Iron Ore: Caverna ST 0030 (4), (<named-content xmlns:xlink="http://www.w3.org/1999/xlink" content-type="dwc:institutional_code" xlink:type="simple">UFMT</named-content>) 1 spec, 04.ii.2016, BioEspeleo Consultoria Ambiental; Altamira (Equatorial Rainforest), Sandstone: Caverna Pedra da Cachoeira, (<abbrev xmlns:xlink="http://www.w3.org/1999/xlink" content-type="institution" xlink:title="Universidade Federal de São Carlos, São Paulo, Brazil" id="ABBRID0E2IBI" xlink:type="simple">UFSCAR</abbrev>) 3 spec, 03.iv.2011, Bichuette, ME.; Abrigo do Abutre, (<abbrev xmlns:xlink="http://www.w3.org/1999/xlink" content-type="institution" xlink:title="Universidade Federal de São Carlos, São Paulo, Brazil" id="ABBRID0EAJBI" xlink:type="simple">UFSCAR</abbrev>) 1 spec, 11.iv.2009, Bichuette, ME.; Caverna Pedra da Cachoeira, (<abbrev xmlns:xlink="http://www.w3.org/1999/xlink" content-type="institution" xlink:title="Universidade Federal de São Carlos, São Paulo, Brazil" id="ABBRID0EFJBI" xlink:type="simple">UFSCAR</abbrev>) 1 spec, 03.iv.2011, Bichuette, ME., Gallão, JE., Pedroso, DR., von Schimonsky, DM.; Caverna Sugiro-Roncador, (<abbrev xmlns:xlink="http://www.w3.org/1999/xlink" content-type="institution" xlink:title="Universidade Federal de São Carlos, São Paulo, Brazil" id="ABBRID0EKJBI" xlink:type="simple">UFSCAR</abbrev>) 1 spec, 02.iv.2011, Bichuette, ME., Gallão, JE., Pedroso, DR., Schimonsky, DM.; <bold>MATO GROSSO</bold>: Nobres (Cerrado), Limestone: Duto do Quebó, (<abbrev xmlns:xlink="http://www.w3.org/1999/xlink" content-type="institution" xlink:title="Universidade Federal de São Carlos, São Paulo, Brazil" id="ABBRID0ERJBI" xlink:type="simple">UFSCAR</abbrev>) 1 spec, 23.ix.2015, Chagas-Jr, A., Bichuette, ME.; <bold>CEARÁ</bold>: Crato (Caatinga), Limestone: Pedra Fedorena, (<abbrev xmlns:xlink="http://www.w3.org/1999/xlink" content-type="institution" xlink:title="Universidade Federal de São Carlos, São Paulo, Brazil" id="ABBRID0EYJBI" xlink:type="simple">UFSCAR</abbrev>) 1 spec, 15.vii.2002, Trajano, E., Bichuette, ME., Souza, L.; <bold>BAHIA</bold>: Paripiranga (Cattinga), Limestone: Caverna do Alto do Morro da Candeia, (<abbrev xmlns:xlink="http://www.w3.org/1999/xlink" content-type="institution" xlink:title="Universidade Federal de São Carlos, São Paulo, Brazil" id="ABBRID0E6JBI" xlink:type="simple">UFSCAR</abbrev>) 1 spec, xi.2014, Gallão, JE., Bolfarini, MP., Rosendo, MJ., Moreira, R.</p></tp:treatment-sec><tp:treatment-sec sec-type="Taxonomic notes" id="SECID0EEKBI"><title>Taxonomic notes.</title><p>These specimens were damaged or lacked the ultimate pair of legs, precluding proper identification. They likely belong to more than one morphospecies. Mitochondrial sequence data might be a useful alternative for identifying <italic><tp:taxon-name><tp:taxon-name-part taxon-name-part-type="genus" reg="Newportia">Newportia</tp:taxon-name-part></tp:taxon-name></italic> species because it can accurately classify damaged specimens (<xref ref-type="bibr" rid="B29">Edgecombe et al. 2015</xref>). These damaged specimens are listed for clarification of cave-centipede distribution.</p></tp:treatment-sec><tp:treatment-sec sec-type="distribution" id="SECID0EVKBI"><title>Distribution.</title><p>The genus <italic><tp:taxon-name><tp:taxon-name-part taxon-name-part-type="genus" reg="Newportia">Newportia</tp:taxon-name-part></tp:taxon-name></italic> is widely distributed in the Neotropics, from central Mexico, through the Greater/Lesser Antilles, and occupying almost all of South America down to Uruguay. Records are from iron ore caves of Pará, sandstone caves of Mato Grosso, as well as limestone caves of Ceará and Bahia.</p></tp:treatment-sec><ref-list><ref id="B29"><mixed-citation xmlns:xlink="http://www.w3.org/1999/xlink" xlink:type="simple">
          <person-group><name name-style="western"><surname>Edgecombe</surname><given-names>GD</given-names></name><name name-style="western"><surname>Vahtera</surname><given-names>V</given-names></name><name name-style="western"><surname>Giribet</surname><given-names>G</given-names></name><name name-style="western"><surname>Kaunisto</surname><given-names>P</given-names></name></person-group> (<year>2015</year>) <article-title>Species limits and phylogeography of <italic><tp:taxon-name><tp:taxon-name-part taxon-name-part-type="genus">Newportia</tp:taxon-name-part></tp:taxon-name></italic> (<tp:taxon-name><tp:taxon-name-part taxon-name-part-type="order">Scolopendromorpha</tp:taxon-name-part></tp:taxon-name>) and implications for widespread morphospecies.</article-title> <source>ZooKeys</source> <volume>510</volume>: <fpage>65</fpage>–<lpage>77</lpage>. <ext-link xlink:type="simple" ext-link-type="doi" xlink:href="10.3897/zookeys.510.8573">https://doi.org/10.3897/zookeys.510.8573</ext-link></mixed-citation></ref></ref-list></tp:taxon-treatment>
