# Supplementary material for: A synopsis of centipedes in Brazilian caves: hidden species diversity that needs conservation (Myriapoda, Chilopoda)
Source: Zookeys. 2018 Feb 12;(737):13–56. doi: 10.3897/zookeys.737.20307 (PMC5904458; doi:10.3897/zookeys.737.20307)
Supplement: XML Treatment for Newportia (Tidops) balzanii [file zookeys.737.20307-treatment32.xml]

<!DOCTYPE tp:taxon-treatment
  PUBLIC "-//TaxonX//DTD Taxonomic Treatment Publishing DTD v0 20100105//EN" "tax-treatment-NSO.dtd">
<tp:taxon-treatment xmlns:tp="http://www.plazi.org/taxpub"><tp:treatment-meta><kwd-group><label>Taxon classification</label><kwd><named-content xmlns:xlink="http://www.w3.org/1999/xlink" content-type="kingdom">Animalia</named-content></kwd><kwd><named-content xmlns:xlink="http://www.w3.org/1999/xlink" content-type="order">Scolopendromorpha</named-content></kwd><kwd><named-content xmlns:xlink="http://www.w3.org/1999/xlink" content-type="family">Scolopocryptopidae</named-content></kwd></kwd-group><mixed-citation publication-type="journal"><person-group><name><surname>Chagas-Jr</surname><given-names>Amazonas</given-names></name><name><surname>Bichuette</surname><given-names>Maria Elina</given-names></name></person-group><article-title>A synopsis of centipedes in Brazilian caves: hidden species diversity that needs conservation (<tp:taxon-name><tp:taxon-name-part taxon-name-part-type="subphylum">Myriapoda</tp:taxon-name-part></tp:taxon-name>, <tp:taxon-name><tp:taxon-name-part taxon-name-part-type="class">Chilopoda</tp:taxon-name-part></tp:taxon-name>)</article-title><source>Zookeys</source><day>12</day><month>2</month><year>2018</year><volume>2018</volume><issue>737</issue><fpage>13</fpage><lpage>56</lpage><pub-id pub-id-type="doi">10.3897/zookeys.737.20307</pub-id></mixed-citation></tp:treatment-meta><tp:nomenclature><tp:taxon-name>
                      <tp:taxon-name-part taxon-name-part-type="genus" reg="Newportia">Newportia</tp:taxon-name-part> (<tp:taxon-name-part taxon-name-part-type="subgenus" reg="Tidops">Tidops</tp:taxon-name-part>) <tp:taxon-name-part taxon-name-part-type="species" reg="balzanii">balzanii</tp:taxon-name-part></tp:taxon-name><tp:taxon-authority>Silvestri, 1895</tp:taxon-authority></tp:nomenclature><tp:treatment-sec sec-type="Published records" id="SECID0EWMBI"><title>Published records.</title><p>None.</p></tp:treatment-sec><tp:treatment-sec sec-type="material" id="SECID0E2MBI"><title>Material examined.</title><p>
                      <bold>GOIÁS</bold>: São Domingos (Cerrado), Limestone: Lapa São Bernardo I, (<abbrev xmlns:xlink="http://www.w3.org/1999/xlink" content-type="institution" xlink:title="Universidade Federal de São Carlos, São Paulo, Brazil" id="ABBRID0EDNBI" xlink:type="simple">UFSCAR</abbrev>) 1 spec, 19.v.2015, Gallão, JE., Paula, CCP; Lapa São Bernardo II, (<abbrev xmlns:xlink="http://www.w3.org/1999/xlink" content-type="institution" xlink:title="Universidade Federal de São Carlos, São Paulo, Brazil" id="ABBRID0EINBI" xlink:type="simple">UFSCAR</abbrev>) 1 spec, 21.v.2015, Bichuette, ME.; Mambaí (Cerrado), Limestone: Gruta da Tarimba, (<abbrev xmlns:xlink="http://www.w3.org/1999/xlink" content-type="institution" xlink:title="Universidade Federal de São Carlos, São Paulo, Brazil" id="ABBRID0ENNBI" xlink:type="simple">UFSCAR</abbrev>) 1 spec, 29.iv.2013, Bichuette, ME., Gallão, JE., von Schimonsky, DM., Rizzato, PP., Borghezan, R.; <bold>BAHIA</bold>: Paripiranga (Caatinga), Limestone: Caverna das Moscas, (<abbrev xmlns:xlink="http://www.w3.org/1999/xlink" content-type="institution" xlink:title="Universidade Federal de São Carlos, São Paulo, Brazil" id="ABBRID0EUNBI" xlink:type="simple">UFSCAR</abbrev>) 1 spec, in xi.2014, Gallão, JE., Bolfarini, MP., Rosendo, MJ., Moreira, R.; Central (Caatinga):, Limestone Gruta do Tonho, (<abbrev xmlns:xlink="http://www.w3.org/1999/xlink" content-type="institution" xlink:title="Universidade Federal de São Carlos, São Paulo, Brazil" id="ABBRID0EZNBI" xlink:type="simple">UFSCAR</abbrev>) 1 spec, 02.ii.2015, Gallão, JE., Bichuette, ME.; <bold>MINAS GERAIS</bold>: Itacarambi (Cerrado-Caatinga transition), Limestone: Gruta Olhos d’Água, (<abbrev xmlns:xlink="http://www.w3.org/1999/xlink" content-type="institution" xlink:title="Universidade Federal de São Carlos, São Paulo, Brazil" id="ABBRID0EAOBI" xlink:type="simple">UFSCAR</abbrev>) 1 spec, 23.x.2013, Bichuette, ME.; Lapa do Branco I, (<abbrev xmlns:xlink="http://www.w3.org/1999/xlink" content-type="institution" xlink:title="Universidade Federal de São Carlos, São Paulo, Brazil" id="ABBRID0EFOBI" xlink:type="simple">UFSCAR</abbrev>) 1 spec, vi.2014, Gallão, JE., von Schimonsky, DM., Monte, BGO; Lapa do Mogno, (<abbrev xmlns:xlink="http://www.w3.org/1999/xlink" content-type="institution" xlink:title="Universidade Federal de São Carlos, São Paulo, Brazil" id="ABBRID0EKOBI" xlink:type="simple">UFSCAR</abbrev>) 1 spec, 12.iv.2015, Gallão, JE., Monte, BGO.; Lapa Mina d’Água, (<abbrev xmlns:xlink="http://www.w3.org/1999/xlink" content-type="institution" xlink:title="Universidade Federal de São Carlos, São Paulo, Brazil" id="ABBRID0EPOBI" xlink:type="simple">UFSCAR</abbrev>) 2 spec, 10.iv.2015, Gallão, JE., Monte, BGO.</p></tp:treatment-sec><tp:treatment-sec sec-type="distribution" id="SECID0EUOBI"><title>Distribution.</title><p>This species is distributed in central, western, and southwestern South America, encompassing Brazil, Bolivia, and Paraguay (<xref ref-type="bibr" rid="B16">Chagas-Jr 2011</xref>). Records in Brazil originate from Tocantins, Goiás, and São Paulo e Rio Grande do Sul. The new data presented here place the species in limestone caves of Goiás, Bahia, and Minas Gerais, extending its distribution to two more states.</p><!--PageBreak--></tp:treatment-sec><ref-list><ref id="B16"><mixed-citation xmlns:xlink="http://www.w3.org/1999/xlink" xlink:type="simple">
          <person-group><name name-style="western"><surname>Chagas-Jr</surname><given-names>A</given-names></name></person-group> (<year>2011</year>) <article-title>A review of the centipede genus <italic><tp:taxon-name><tp:taxon-name-part taxon-name-part-type="genus">Tidops</tp:taxon-name-part></tp:taxon-name></italic> Chamberlin (<tp:taxon-name><tp:taxon-name-part taxon-name-part-type="order">Scolopendromorpha</tp:taxon-name-part></tp:taxon-name>, <tp:taxon-name><tp:taxon-name-part taxon-name-part-type="family">Scolopocryptopidae</tp:taxon-name-part></tp:taxon-name>, <tp:taxon-name><tp:taxon-name-part taxon-name-part-type="subfamily">Newportiinae</tp:taxon-name-part></tp:taxon-name>).</article-title> <source>International Journal of Myriapodology</source> <volume>5</volume>: <fpage>63</fpage>–<lpage>82</lpage>. <ext-link xlink:type="simple" ext-link-type="doi" xlink:href="10.3897/ijm.5.1649">https://doi.org/10.3897/ijm.5.1649</ext-link></mixed-citation></ref></ref-list></tp:taxon-treatment>
