# Supplementary material for: A synopsis of centipedes in Brazilian caves: hidden species diversity that needs conservation (Myriapoda, Chilopoda)
Source: Zookeys. 2018 Feb 12;(737):13–56. doi: 10.3897/zookeys.737.20307 (PMC5904458; doi:10.3897/zookeys.737.20307)
Supplement: XML Treatment for Newportia (Tidops) nisargani [file zookeys.737.20307-treatment33.xml]

<!DOCTYPE tp:taxon-treatment
  PUBLIC "-//TaxonX//DTD Taxonomic Treatment Publishing DTD v0 20100105//EN" "tax-treatment-NSO.dtd">
<tp:taxon-treatment xmlns:tp="http://www.plazi.org/taxpub"><tp:treatment-meta><kwd-group><label>Taxon classification</label><kwd><named-content xmlns:xlink="http://www.w3.org/1999/xlink" content-type="kingdom">Animalia</named-content></kwd><kwd><named-content xmlns:xlink="http://www.w3.org/1999/xlink" content-type="order">Scolopendromorpha</named-content></kwd><kwd><named-content xmlns:xlink="http://www.w3.org/1999/xlink" content-type="family">Scolopocryptopidae</named-content></kwd></kwd-group><mixed-citation publication-type="journal"><person-group><name><surname>Chagas-Jr</surname><given-names>Amazonas</given-names></name><name><surname>Bichuette</surname><given-names>Maria Elina</given-names></name></person-group><article-title>A synopsis of centipedes in Brazilian caves: hidden species diversity that needs conservation (<tp:taxon-name><tp:taxon-name-part taxon-name-part-type="subphylum">Myriapoda</tp:taxon-name-part></tp:taxon-name>, <tp:taxon-name><tp:taxon-name-part taxon-name-part-type="class">Chilopoda</tp:taxon-name-part></tp:taxon-name>)</article-title><source>Zookeys</source><day>12</day><month>2</month><year>2018</year><volume>2018</volume><issue>737</issue><fpage>13</fpage><lpage>56</lpage><pub-id pub-id-type="doi">10.3897/zookeys.737.20307</pub-id></mixed-citation></tp:treatment-meta><tp:nomenclature><tp:taxon-name>
                      <tp:taxon-name-part taxon-name-part-type="genus" reg="Newportia">Newportia</tp:taxon-name-part> (<tp:taxon-name-part taxon-name-part-type="subgenus" reg="Tidops">Tidops</tp:taxon-name-part>) <tp:taxon-name-part taxon-name-part-type="species" reg="nisargani">nisargani</tp:taxon-name-part></tp:taxon-name><tp:taxon-authority>(Chagas-Jr, 2011)</tp:taxon-authority></tp:nomenclature><tp:treatment-sec sec-type="Published records" id="SECID0EFQBI"><title>Published records.</title><p>None.</p></tp:treatment-sec><tp:treatment-sec sec-type="material" id="SECID0EKQBI"><title>Material examined.</title><p>
                      <bold>PARÁ</bold>: Parauapebas (Equatorial Rainforest and “Campos Rupestres”), Iron Ore: Gruta N4E 0036, (<named-content xmlns:xlink="http://www.w3.org/1999/xlink" content-type="dwc:institutional_code" xlink:type="simple">UFMT</named-content>) 1 spec, 14.ii.2014, BioEspeleo Consultoria Ambiental; Canaã dos Carajás (Equatorial Rainforest and “Campos Rupestres”), Iron Ore: Gruta S11C 0102, (<named-content xmlns:xlink="http://www.w3.org/1999/xlink" content-type="dwc:institutional_code" xlink:type="simple">UFMT</named-content>) 1 spec, 03.xi.2015, BioEspeleo Consultoria Ambiental; Caverna ST 0037, (<named-content xmlns:xlink="http://www.w3.org/1999/xlink" content-type="dwc:institutional_code" xlink:type="simple">UFMT</named-content>) 1 spec, 25.i.2016, BioEspeleo Consultoria Ambiental; <bold>BAHIA</bold>: Carinhanha (Caatinga): Gruna Água Fina, (<abbrev xmlns:xlink="http://www.w3.org/1999/xlink" content-type="institution" xlink:title="Universidade Federal de São Carlos, São Paulo, Brazil" id="ABBRID0EDRBI" xlink:type="simple">UFSCAR</abbrev>) 1 spec, 29.v.2012, Bichuette, ME., Gallão, JE.; <bold>MINAS GERAIS</bold>: Montes Claros (Cerrado), Limestone: Lapa do Ninho, (<abbrev xmlns:xlink="http://www.w3.org/1999/xlink" content-type="institution" xlink:title="Universidade Federal de São Carlos, São Paulo, Brazil" id="ABBRID0EKRBI" xlink:type="simple">UFSCAR</abbrev>) 1 spec, 23.v.2016 by Gallão, JE., Zepon, T., von Schimonsky, DM.</p></tp:treatment-sec><tp:treatment-sec sec-type="distribution" id="SECID0EPRBI"><title>Distribution.</title><p>This species is known from the states of Amazonas, Pará, and Bahia. Observed in iron ore caves from Pará, as well as in limestone caves of Bahia and Minas Gerais (the latter rarely), <italic><tp:taxon-name><tp:taxon-name-part taxon-name-part-type="genus" reg="Newportia">N.</tp:taxon-name-part> <tp:taxon-name-part taxon-name-part-type="species" reg="nisargani">nisargani</tp:taxon-name-part></tp:taxon-name></italic> distribution has now increased to southeastern Brazil. Despite intensively sampling, only one specimen was recorded from Minas Gerais, in a cave of the Montes Claros municipality.</p></tp:treatment-sec></tp:taxon-treatment>
