# Supplementary material for: A synopsis of centipedes in Brazilian caves: hidden species diversity that needs conservation (Myriapoda, Chilopoda)
Source: Zookeys. 2018 Feb 12;(737):13–56. doi: 10.3897/zookeys.737.20307 (PMC5904458; doi:10.3897/zookeys.737.20307)
Supplement: XML Treatment for Geophilomorpha [file zookeys.737.20307-treatment36.xml]

<!DOCTYPE tp:taxon-treatment
  PUBLIC "-//TaxonX//DTD Taxonomic Treatment Publishing DTD v0 20100105//EN" "tax-treatment-NSO.dtd">
<tp:taxon-treatment xmlns:tp="http://www.plazi.org/taxpub"><tp:treatment-meta><kwd-group><label>Taxon classification</label><kwd><named-content xmlns:xlink="http://www.w3.org/1999/xlink" content-type="kingdom">Animalia</named-content></kwd><kwd><named-content xmlns:xlink="http://www.w3.org/1999/xlink" content-type="order">Scolopendromorpha</named-content></kwd><kwd><named-content xmlns:xlink="http://www.w3.org/1999/xlink" content-type="family">Scolopocryptopidae</named-content></kwd></kwd-group><mixed-citation publication-type="journal"><person-group><name><surname>Chagas-Jr</surname><given-names>Amazonas</given-names></name><name><surname>Bichuette</surname><given-names>Maria Elina</given-names></name></person-group><article-title>A synopsis of centipedes in Brazilian caves: hidden species diversity that needs conservation (<tp:taxon-name><tp:taxon-name-part taxon-name-part-type="subphylum">Myriapoda</tp:taxon-name-part></tp:taxon-name>, <tp:taxon-name><tp:taxon-name-part taxon-name-part-type="class">Chilopoda</tp:taxon-name-part></tp:taxon-name>)</article-title><source>Zookeys</source><day>12</day><month>2</month><year>2018</year><volume>2018</volume><issue>737</issue><fpage>13</fpage><lpage>56</lpage><pub-id pub-id-type="doi">10.3897/zookeys.737.20307</pub-id></mixed-citation></tp:treatment-meta><tp:nomenclature><label>Order</label><tp:taxon-name>
                      <tp:taxon-name-part taxon-name-part-type="order">Geophilomorpha</tp:taxon-name-part>
                    </tp:taxon-name><tp:taxon-authority>Pocock, 1895</tp:taxon-authority></tp:nomenclature><tp:treatment-sec sec-type="material" id="SECID0EPXBI"><title>Material examined.</title><p>
                      <bold>PARÁ</bold>: Parauapebas (Equatorial Rainforest and “Campos Rupestres”), Iron Ore: Gruta N5S S652, (<named-content xmlns:xlink="http://www.w3.org/1999/xlink" content-type="dwc:institutional_code" xlink:type="simple">MNRJ</named-content>) 1 spec, 30.1–30.iv.2012, Andrade, R.; Gruta N5S S642, (<named-content xmlns:xlink="http://www.w3.org/1999/xlink" content-type="dwc:institutional_code" xlink:type="simple">MNRJ</named-content>) 1 spec, 30.1–30.iv.2012, Andrade, R.; Gruta N4E 12, (<named-content xmlns:xlink="http://www.w3.org/1999/xlink" content-type="dwc:institutional_code" xlink:type="simple">MZUSP</named-content>) 1 spec, 20.x–01.xi.2006, Andrade, R.; Gruta N4E 16, (<named-content xmlns:xlink="http://www.w3.org/1999/xlink" content-type="dwc:institutional_code" xlink:type="simple">MZUSP</named-content>) 1 spec, 20.x–01.xi.2006, Andrade, R.; <bold>MATO GROSSO DO SUL</bold>: Bonito (Cerrado), Limestone: Gruta João Arruda, (<abbrev xmlns:xlink="http://www.w3.org/1999/xlink" content-type="institution" xlink:title="Universidade Federal de São Carlos, São Paulo, Brazil" id="ABBRID0ENYBI" xlink:type="simple">UFSCAR</abbrev>) 1 spec, 21.vii.1991, Trajano, E.; <bold>BAHIA</bold>: Paripiranga (Caatinga), Limestone: Abismo da Bezerra, (<abbrev xmlns:xlink="http://www.w3.org/1999/xlink" content-type="institution" xlink:title="Universidade Federal de São Carlos, São Paulo, Brazil" id="ABBRID0EUYBI" xlink:type="simple">UFSCAR</abbrev>) 1 spec, xi.2014, Gallão, JE.; Ourolandia (Caatinga), Limestone: Toca da Nicinha, (<abbrev xmlns:xlink="http://www.w3.org/1999/xlink" content-type="institution" xlink:title="Universidade Federal de São Carlos, São Paulo, Brazil" id="ABBRID0EZYBI" xlink:type="simple">UFSCAR</abbrev>) 1 spec, 17.vi.2015, von Schimonsky, DM.; Carinhanha (Caatinga), Limestone: Gruna Valdecir, (<abbrev xmlns:xlink="http://www.w3.org/1999/xlink" content-type="institution" xlink:title="Universidade Federal de São Carlos, São Paulo, Brazil" id="ABBRID0E5YBI" xlink:type="simple">UFSCAR</abbrev>) 1 spec, 31.v.2012, Bichuette, ME., Gallão, JE.; <bold>MINAS GERAIS</bold>: Presidente Olegário (Cerrado and Semideciduous seasonal forest), Limestone: Lapa da Fazenda São Bernardo, (<abbrev xmlns:xlink="http://www.w3.org/1999/xlink" content-type="institution" xlink:title="Universidade Federal de São Carlos, São Paulo, Brazil" id="ABBRID0EFZBI" xlink:type="simple">UFSCAR</abbrev>) 2 spec, 10.vi.2014, Zepon, T., Resende, LPA.; (<abbrev xmlns:xlink="http://www.w3.org/1999/xlink" content-type="institution" xlink:title="Universidade Federal de São Carlos, São Paulo, Brazil" id="ABBRID0EKZBI" xlink:type="simple">UFSCAR</abbrev>) 2 spec, 30.xi.2013, Bichuette, ME., Zepon, T., Resende, LPA., Ribeiro, IA.; (<abbrev xmlns:xlink="http://www.w3.org/1999/xlink" content-type="institution" xlink:title="Universidade Federal de São Carlos, São Paulo, Brazil" id="ABBRID0EPZBI" xlink:type="simple">UFSCAR</abbrev>) 3 spec, 13.iv.2014, Bichuette, ME., Zepon, T., Resende, LPA., Ribeiro, IA.; Lapa do Moacir, (<abbrev xmlns:xlink="http://www.w3.org/1999/xlink" content-type="institution" xlink:title="Universidade Federal de São Carlos, São Paulo, Brazil" id="ABBRID0EUZBI" xlink:type="simple">UFSCAR</abbrev>) 1 spec, 17.iv.2014, Zepon, T., Resende, LPA., Damasceno, GF.; Caeté (“Canga”– heterogeneous flora), Iron Ore: Gruta da Piedade, (<abbrev xmlns:xlink="http://www.w3.org/1999/xlink" content-type="institution" xlink:title="Universidade Federal de São Carlos, São Paulo, Brazil" id="ABBRID0EZZBI" xlink:type="simple">UFSCAR</abbrev>) 1 spec, 07.vi.2013, Bichuette, ME., Faria, LE., Gallão, JE., Rocha, A., Fonseca, T.; Itabirito (“Canga”– heterogeneous flora), Iron Ore: Gruta VL 15 Mina Várzea do Lopes, (<named-content xmlns:xlink="http://www.w3.org/1999/xlink" content-type="dwc:institutional_code" xlink:type="simple">MNRJ</named-content>) 1 spec, 18–25.iv.07, Andrade, R.; <bold>SÃO PAULO</bold>: Apiaí/Iporanga (Atlatinc Rainforest), Limestone: Caverna Arataca, (<abbrev xmlns:xlink="http://www.w3.org/1999/xlink" content-type="institution" xlink:title="Universidade Federal de São Carlos, São Paulo, Brazil" id="ABBRID0EF1BI" xlink:type="simple">UFSCAR</abbrev>) 1 spec, 08–13.ix.2009, Pellegatti-Franco, F.; Gruta Toca dos Meninos, (<abbrev xmlns:xlink="http://www.w3.org/1999/xlink" content-type="institution" xlink:title="Universidade Federal de São Carlos, São Paulo, Brazil" id="ABBRID0EK1BI" xlink:type="simple">UFSCAR</abbrev>) 1 spec, 14 16.ix.2009, Pellegatti-Franco, F.; Iporanga (Atlantic Rainforest), Limestone: Caverna do Couto, 1 spec, 13–20.iv.2009 Pellegatti-Franco, F.</p></tp:treatment-sec><tp:treatment-sec sec-type="distribution" id="SECID0EP1BI"><title>Distribution.</title><p>The distribution of Brazilian geophilomorphs remains poorly understood. A few early and mid-twentieth-century studies on Brazilian centipedes reported geophilomorphs (<xref ref-type="bibr" rid="B8">Brölemann 1909</xref>; <xref ref-type="bibr" rid="B22">Chamberlin 1914</xref>, Bücherl, 1940, 1942), but more recent studies tended to focus on Amazonian fauna (<xref ref-type="bibr" rid="B13">Calvanese and Brescovit 2017</xref>, <xref ref-type="bibr" rid="B31">Foddai et al. 2002</xref>, <xref ref-type="bibr" rid="B41">Pereira 2012</xref>, <xref ref-type="bibr" rid="B44">2013</xref>, <xref ref-type="bibr" rid="B46">Pereira et al. 1994</xref>, <xref ref-type="bibr" rid="B47">1995</xref>, <xref ref-type="bibr" rid="B45">2000</xref>). The first geophilomorph records in Brazilian caves are from limestone caves in Mato Grosso do Sul (<xref ref-type="bibr" rid="B25">Dessen et al. 1980</xref>) and São Paulo (Gnaspinni and Trajano 1994, <xref ref-type="bibr" rid="B56">Trajano 1987</xref>). Unidentified geophilomorphs examined here expands their distribution to iron ore caves from Pará and Minas Gerais, as well as to limestone caves of Mato Grosso do Sul, Bahia, Minas Gerais, and São Paulo. Records are included to clarify centipede distribution.</p></tp:treatment-sec><ref-list><ref id="B8"><mixed-citation xmlns:xlink="http://www.w3.org/1999/xlink" xlink:type="simple">
          <person-group><name name-style="western"><surname>Brölemann</surname><given-names>HW</given-names></name></person-group> (<year>1909</year>) <article-title>Os myriapodos do Brasil. In: Catálogos da fauna brasileira.</article-title> <source>Revista do Museu Paulista</source> <volume>2</volume>: <fpage>1</fpage>–<lpage>87</lpage>.</mixed-citation></ref><ref id="B22"><mixed-citation xmlns:xlink="http://www.w3.org/1999/xlink" xlink:type="simple">
          <person-group><name name-style="western"><surname>Chamberlin</surname><given-names>RV</given-names></name></person-group> (<year>1914</year>) <article-title>The Stanford Expedition to Brazil, 1911, John C. Branner, Director. The <tp:taxon-name><tp:taxon-name-part taxon-name-part-type="class">Chilopoda</tp:taxon-name-part></tp:taxon-name> of Brazil.</article-title> <source>Bulletin of the Museum of Comparative Zoology</source> <volume>58</volume>(<issue>3</issue>): <fpage>151</fpage>–<lpage>221</lpage>.</mixed-citation></ref><ref id="B13"><mixed-citation xmlns:xlink="http://www.w3.org/1999/xlink" xlink:type="simple">
          <person-group><name name-style="western"><surname>Calvanese</surname><given-names>VC</given-names></name><name name-style="western"><surname>Brescovit</surname><given-names>AD</given-names></name></person-group> (<year>2017</year>) <article-title>A new species of <italic><tp:taxon-name><tp:taxon-name-part taxon-name-part-type="genus">Notiphilides</tp:taxon-name-part></tp:taxon-name></italic> from Amazonia, with a redescription of <italic><tp:taxon-name><tp:taxon-name-part taxon-name-part-type="genus">N.</tp:taxon-name-part> <tp:taxon-name-part taxon-name-part-type="species">grandis</tp:taxon-name-part></tp:taxon-name></italic> (<tp:taxon-name><tp:taxon-name-part taxon-name-part-type="class">Chilopoda</tp:taxon-name-part></tp:taxon-name>, <tp:taxon-name><tp:taxon-name-part taxon-name-part-type="order">Geophilomorpha</tp:taxon-name-part></tp:taxon-name>, <tp:taxon-name><tp:taxon-name-part taxon-name-part-type="family">Oryidae</tp:taxon-name-part></tp:taxon-name>).</article-title> <source>Zootaxa</source> <volume>4232</volume>(<issue>1</issue>): <fpage>001</fpage>–<lpage>020</lpage>.</mixed-citation></ref><ref id="B31"><mixed-citation xmlns:xlink="http://www.w3.org/1999/xlink" xlink:type="simple">
          <person-group><name name-style="western"><surname>Foddai</surname><given-names>D</given-names></name><name name-style="western"><surname>Pereira</surname><given-names>LA</given-names></name><name name-style="western"><surname>Minelli</surname><given-names>A</given-names></name></person-group> (<year>2002</year>) <article-title><tp:taxon-name><tp:taxon-name-part taxon-name-part-type="order">Geophilomorpha</tp:taxon-name-part></tp:taxon-name>.</article-title> In: <person-group><name name-style="western"><surname>Adis</surname><given-names>J</given-names></name></person-group> (<role>Ed.</role>) <issue-title>Amazonian Arachnida and Myriapoda.</issue-title> <source>Pensoft, Sofia, Moscow</source>, <fpage>459</fpage>–<lpage>474</lpage>.</mixed-citation></ref><ref id="B41"><mixed-citation xmlns:xlink="http://www.w3.org/1999/xlink" xlink:type="simple">
          <person-group><name name-style="western"><surname>Pereira</surname><given-names>LA</given-names></name></person-group> (<year>2012</year>) <article-title>A new dwarf species, new distribution records, and supplementary descriptive notes of the centipede genus <italic><tp:taxon-name><tp:taxon-name-part taxon-name-part-type="genus">Ityphilus</tp:taxon-name-part></tp:taxon-name></italic> Cook, 1899 (<tp:taxon-name><tp:taxon-name-part taxon-name-part-type="class">Chilopoda</tp:taxon-name-part></tp:taxon-name>: <tp:taxon-name><tp:taxon-name-part taxon-name-part-type="order">Geophilomorpha</tp:taxon-name-part></tp:taxon-name>: <tp:taxon-name><tp:taxon-name-part taxon-name-part-type="family">Ballophilidae</tp:taxon-name-part></tp:taxon-name>) from central Amazonia, Brazil.</article-title> <source>Papéis Avulsos de Zoologia</source> <volume>52</volume>(<issue>25</issue>): <fpage>291</fpage>–<lpage>309</lpage>.</mixed-citation></ref><ref id="B44"><mixed-citation xmlns:xlink="http://www.w3.org/1999/xlink" xlink:type="simple">
          <person-group><name name-style="western"><surname>Pereira</surname><given-names>LA</given-names></name></person-group> (<year>2013</year>) <article-title>Further contribution to the knowledge of <italic><tp:taxon-name><tp:taxon-name-part taxon-name-part-type="genus">Ityphilus</tp:taxon-name-part> <tp:taxon-name-part taxon-name-part-type="species">calinus</tp:taxon-name-part></tp:taxon-name></italic> Chamberlin, 1957, a poorly known ballophilid centipede from Colombia, with description of <italic><tp:taxon-name><tp:taxon-name-part taxon-name-part-type="genus">Ityphilus</tp:taxon-name-part> <tp:taxon-name-part taxon-name-part-type="species">bonatoi</tp:taxon-name-part></tp:taxon-name></italic>, a new diminutive geophilomorph species from Brazil (<tp:taxon-name><tp:taxon-name-part taxon-name-part-type="subphylum">Myriapoda</tp:taxon-name-part></tp:taxon-name>: <tp:taxon-name><tp:taxon-name-part taxon-name-part-type="class">Chilopoda</tp:taxon-name-part></tp:taxon-name>, <tp:taxon-name><tp:taxon-name-part taxon-name-part-type="order">Geophilomorpha</tp:taxon-name-part></tp:taxon-name>).</article-title> <source>Zootaxa</source> <volume>3716</volume>(<issue>4</issue>): <fpage>501</fpage>–<lpage>527</lpage></mixed-citation></ref><ref id="B46"><mixed-citation xmlns:xlink="http://www.w3.org/1999/xlink" xlink:type="simple">
          <person-group><name name-style="western"><surname>Pereira</surname><given-names>LA</given-names></name><name name-style="western"><surname>Minelli</surname><given-names>A</given-names></name><name name-style="western"><surname>Barbieri</surname><given-names>F</given-names></name></person-group> (<year>1994</year>) New and little known geophilomorph centipedes from Amazonian inundation forests near Manaus, Brazil (<tp:taxon-name><tp:taxon-name-part taxon-name-part-type="class">Chilopoda</tp:taxon-name-part></tp:taxon-name>: <tp:taxon-name><tp:taxon-name-part taxon-name-part-type="order">Geophilomorpha</tp:taxon-name-part></tp:taxon-name>). Amazoniana 13(1/2): 163–204.</mixed-citation></ref><ref id="B47"><mixed-citation xmlns:xlink="http://www.w3.org/1999/xlink" xlink:type="simple">
          <person-group><name name-style="western"><surname>Pereira</surname><given-names>LA</given-names></name><name name-style="western"><surname>Minelli</surname><given-names>A</given-names></name><name name-style="western"><surname>Barbieri</surname><given-names>F</given-names></name></person-group> (<year>1995</year>) Description of nine new centipede species from Amazonia and related matters on Neotropical geophilomorphs (<tp:taxon-name><tp:taxon-name-part taxon-name-part-type="class">Chilopoda</tp:taxon-name-part></tp:taxon-name>: <tp:taxon-name><tp:taxon-name-part taxon-name-part-type="order">Geophilomorpha</tp:taxon-name-part></tp:taxon-name>). Amazoniana 13(3/4): 325–416.</mixed-citation></ref><ref id="B45"><mixed-citation xmlns:xlink="http://www.w3.org/1999/xlink" xlink:type="simple">
          <person-group><name name-style="western"><surname>Pereira</surname><given-names>LA</given-names></name><name name-style="western"><surname>Foddai</surname><given-names>D</given-names></name><name name-style="western"><surname>Minelli</surname><given-names>A</given-names></name></person-group> (<year>2000</year>) New taxa of Neotropical <tp:taxon-name><tp:taxon-name-part taxon-name-part-type="order">Geophilomorpha</tp:taxon-name-part></tp:taxon-name> (<tp:taxon-name><tp:taxon-name-part taxon-name-part-type="class">Chilopoda</tp:taxon-name-part></tp:taxon-name>). Amazoniana 16(1/2): 1–58.</mixed-citation></ref><ref id="B25"><mixed-citation xmlns:xlink="http://www.w3.org/1999/xlink" xlink:type="simple">
          <person-group><name name-style="western"><surname>Dessen</surname><given-names>EMB</given-names></name><name name-style="western"><surname>Eston</surname><given-names>VR</given-names></name><name name-style="western"><surname>Silva</surname><given-names>MS</given-names></name><name name-style="western"><surname>Temperini-Beck</surname><given-names>MT</given-names></name><name name-style="western"><surname>Trajano</surname><given-names>E</given-names></name></person-group> (<year>1980</year>) <article-title>Levantamento preliminar da fauna de cavernas de algumas regiões do Brasil.</article-title> <source>Ciência &amp; Cultura</source> <volume>32</volume>(<issue>6</issue>): <fpage>714</fpage>–<lpage>725</lpage>.</mixed-citation></ref><ref id="B56"><mixed-citation xmlns:xlink="http://www.w3.org/1999/xlink" xlink:type="simple">
          <person-group><name name-style="western"><surname>Trajano</surname><given-names>E</given-names></name></person-group> (<year>1987</year>) <article-title>Fauna cavernícola brasileira: composição e caracterização preliminar.</article-title> <source>Revista Brasileira de Zoologia</source> <volume>3</volume>(<issue>8</issue>): <fpage>533</fpage>–<lpage>561</lpage>. <ext-link xlink:type="simple" ext-link-type="doi" xlink:href="10.1590/S0101-81751986000400004">https://doi.org/10.1590/S0101-81751986000400004</ext-link></mixed-citation></ref></ref-list></tp:taxon-treatment>
