# Supplementary material for: A synopsis of centipedes in Brazilian caves: hidden species diversity that needs conservation (Myriapoda, Chilopoda)
Source: Zookeys. 2018 Feb 12;(737):13–56. doi: 10.3897/zookeys.737.20307 (PMC5904458; doi:10.3897/zookeys.737.20307)
Supplement: XML Treatment for Ballophilidae [file zookeys.737.20307-treatment37.xml]

<!DOCTYPE tp:taxon-treatment
  PUBLIC "-//TaxonX//DTD Taxonomic Treatment Publishing DTD v0 20100105//EN" "tax-treatment-NSO.dtd">
<tp:taxon-treatment xmlns:tp="http://www.plazi.org/taxpub"><tp:treatment-meta><kwd-group><label>Taxon classification</label><kwd><named-content xmlns:xlink="http://www.w3.org/1999/xlink" content-type="kingdom">Animalia</named-content></kwd><kwd><named-content xmlns:xlink="http://www.w3.org/1999/xlink" content-type="order">Scolopendromorpha</named-content></kwd><kwd><named-content xmlns:xlink="http://www.w3.org/1999/xlink" content-type="family">Scolopocryptopidae</named-content></kwd></kwd-group><mixed-citation publication-type="journal"><person-group><name><surname>Chagas-Jr</surname><given-names>Amazonas</given-names></name><name><surname>Bichuette</surname><given-names>Maria Elina</given-names></name></person-group><article-title>A synopsis of centipedes in Brazilian caves: hidden species diversity that needs conservation (<tp:taxon-name><tp:taxon-name-part taxon-name-part-type="subphylum">Myriapoda</tp:taxon-name-part></tp:taxon-name>, <tp:taxon-name><tp:taxon-name-part taxon-name-part-type="class">Chilopoda</tp:taxon-name-part></tp:taxon-name>)</article-title><source>Zookeys</source><day>12</day><month>2</month><year>2018</year><volume>2018</volume><issue>737</issue><fpage>13</fpage><lpage>56</lpage><pub-id pub-id-type="doi">10.3897/zookeys.737.20307</pub-id></mixed-citation></tp:treatment-meta><tp:nomenclature><label>Family</label><tp:taxon-name>
                      <tp:taxon-name-part taxon-name-part-type="family">Ballophilidae</tp:taxon-name-part>
                    </tp:taxon-name><tp:taxon-authority>Cook, 1896</tp:taxon-authority></tp:nomenclature><tp:treatment-sec sec-type="material" id="SECID0EA4BI"><title>Material examined.</title><p>
                      <bold>PARÁ</bold>: Parauapebas (Equatorial Rainforest and “Campos Rupestres”), Iron Ore: Gruta N4E 22 CL, (<named-content xmlns:xlink="http://www.w3.org/1999/xlink" content-type="dwc:institutional_code" xlink:type="simple">MNRJ</named-content>) 1 spec, 7–12.x.2008, Andrade, R.; Gruta N4E 08, (<named-content xmlns:xlink="http://www.w3.org/1999/xlink" content-type="dwc:institutional_code" xlink:type="simple">MZUSP</named-content>) 1 spec, 20.x–01.xi.2006, Andrade, R.; Gruta N4E 32, (<named-content xmlns:xlink="http://www.w3.org/1999/xlink" content-type="dwc:institutional_code" xlink:type="simple">MZUSP</named-content>) 1 spec, 08–12.ii.2007, Andrade, R.; Canaã dos Carajás (Equatorial <!--PageBreak-->Rainforest and “Campos Rupestres”), Iron Ore: Gruta NV 09, (<named-content xmlns:xlink="http://www.w3.org/1999/xlink" content-type="dwc:institutional_code" xlink:type="simple">MNRJ</named-content>) 1 spec, 22–28.ii.2006, Andrade, R., Arnone, IS.; Gruta S11C 0060, (<named-content xmlns:xlink="http://www.w3.org/1999/xlink" content-type="dwc:institutional_code" xlink:type="simple">UFMT</named-content>) 1 spec, 05.ix.2015, BioEspeleo Consultoria Ambiental; Caverna ST 0054, (<named-content xmlns:xlink="http://www.w3.org/1999/xlink" content-type="dwc:institutional_code" xlink:type="simple">UFMT</named-content>) 1 spec, 29.i.2016, BioEspeleo Consultoria Ambiental; <bold>GOIÁS</bold>: São Domingos (Cerrado), Limestone: Lapa São Bernardo II, (<abbrev xmlns:xlink="http://www.w3.org/1999/xlink" content-type="institution" xlink:title="Universidade Federal de São Carlos, São Paulo, Brazil" id="ABBRID0EK5BI" xlink:type="simple">UFSCAR</abbrev>) 1 spec, 19.v.2015, Bichuette, ME.; <bold>BAHIA</bold>: Paripiranga (Caatinga), Limestone: Caverna do Alto do Morro da Candeia, (<abbrev xmlns:xlink="http://www.w3.org/1999/xlink" content-type="institution" xlink:title="Universidade Federal de São Carlos, São Paulo, Brazil" id="ABBRID0ER5BI" xlink:type="simple">UFSCAR</abbrev>) 3 spec, 25.xi.2014, Gallão, JE., Bolfarini, MP., Rosendo, MJ., Moreira, R.; Furna Sem Nome, (<abbrev xmlns:xlink="http://www.w3.org/1999/xlink" content-type="institution" xlink:title="Universidade Federal de São Carlos, São Paulo, Brazil" id="ABBRID0EW5BI" xlink:type="simple">UFSCAR</abbrev>) 1 spec, xi.2014, Gallão, JE., Bolfarini, MP., Rosendo, MJ., Moreira, R.; <bold>MINAS GERAIS</bold>: Itabirito (“Canga”– heterogeneous flora), Iron Ore: Gruta VL 32 Mina Várzea do Lopes, (<named-content xmlns:xlink="http://www.w3.org/1999/xlink" content-type="dwc:institutional_code" xlink:type="simple">MNRJ</named-content>) 1 spec, 3–20.xi.07, Andrade, R.</p></tp:treatment-sec><tp:treatment-sec sec-type="Taxonomic notes" id="SECID0EC6BI"><title>Taxonomic notes.</title><p>These specimens were only identified to the family level because some were juveniles, while others were damaged or possibly unknown species that should be examined in greater detail.</p></tp:treatment-sec><tp:treatment-sec sec-type="distribution" id="SECID0EH6BI"><title>Distribution.</title><p>Brazil (specifically Amazonas and Rio de Janeiro states) has eight <tp:taxon-name><tp:taxon-name-part taxon-name-part-type="family">Ballophilidae</tp:taxon-name-part></tp:taxon-name> species from the genera <italic><tp:taxon-name><tp:taxon-name-part taxon-name-part-type="genus" reg="Ityphilus">Ityphilus</tp:taxon-name-part></tp:taxon-name></italic> Cook, 1899 and <italic><tp:taxon-name><tp:taxon-name-part taxon-name-part-type="genus" reg="Taeniolinum">Taeniolinum</tp:taxon-name-part></tp:taxon-name></italic> Pocock, 1894 (<xref ref-type="bibr" rid="B7">Bonato et al. 2016</xref>). This study is the first to report ballophilid species in Brazilian caves. Most known Brazilian species in this family are from the Amazonian Forest, except <italic><tp:taxon-name><tp:taxon-name-part taxon-name-part-type="genus" reg="Ityphilus">Ityphilus</tp:taxon-name-part> <tp:taxon-name-part taxon-name-part-type="species" reg="bonatoi">bonatoi</tp:taxon-name-part></tp:taxon-name></italic> Pereira, 2013 from the Atlantic Rainforest of Rio de Janeiro. This study presents further records in caves of Pará (iron ore), Minas Gerais (iron ore), as well as Goiás and Bahia (limestone caves).</p></tp:treatment-sec><ref-list><ref id="B7"><mixed-citation xmlns:xlink="http://www.w3.org/1999/xlink" xlink:type="simple">
          <person-group><name name-style="western"><surname>Bonato</surname><given-names>L</given-names></name><name name-style="western"><surname>Chagas</surname><given-names>Junior A</given-names></name><name name-style="western"><surname>Edgecombe</surname><given-names>GD</given-names></name><name name-style="western"><surname>Lewis</surname><given-names>JGE</given-names></name><name name-style="western"><surname>Minelli</surname><given-names>A</given-names></name><name name-style="western"><surname>Pereira</surname><given-names>LA</given-names></name><name name-style="western"><surname>Shelley</surname><given-names>RM</given-names></name><name name-style="western"><surname>Stoev</surname><given-names>P</given-names></name><name name-style="western"><surname>Zapparoli</surname><given-names>M</given-names></name></person-group> (<year>2016</year>) ChiloBase 2.0 – A world catalogue of centipedes (<tp:taxon-name><tp:taxon-name-part taxon-name-part-type="class">Chilopoda</tp:taxon-name-part></tp:taxon-name>). <ext-link xlink:type="simple" ext-link-type="uri" xlink:href="http://chilobase.biologia.unipd.it">http://chilobase.biologia.unipd.it</ext-link></mixed-citation></ref></ref-list></tp:taxon-treatment>
