# Supplementary material for: A synopsis of centipedes in Brazilian caves: hidden species diversity that needs conservation (Myriapoda, Chilopoda)
Source: Zookeys. 2018 Feb 12;(737):13–56. doi: 10.3897/zookeys.737.20307 (PMC5904458; doi:10.3897/zookeys.737.20307)
Supplement: XML Treatment for Ityphilus [file zookeys.737.20307-treatment38.xml]

<!DOCTYPE tp:taxon-treatment
  PUBLIC "-//TaxonX//DTD Taxonomic Treatment Publishing DTD v0 20100105//EN" "tax-treatment-NSO.dtd">
<tp:taxon-treatment xmlns:tp="http://www.plazi.org/taxpub"><tp:treatment-meta><kwd-group><label>Taxon classification</label><kwd><named-content xmlns:xlink="http://www.w3.org/1999/xlink" content-type="kingdom">Animalia</named-content></kwd><kwd><named-content xmlns:xlink="http://www.w3.org/1999/xlink" content-type="order">Scolopendromorpha</named-content></kwd><kwd><named-content xmlns:xlink="http://www.w3.org/1999/xlink" content-type="family">Scolopocryptopidae</named-content></kwd></kwd-group><mixed-citation publication-type="journal"><person-group><name><surname>Chagas-Jr</surname><given-names>Amazonas</given-names></name><name><surname>Bichuette</surname><given-names>Maria Elina</given-names></name></person-group><article-title>A synopsis of centipedes in Brazilian caves: hidden species diversity that needs conservation (<tp:taxon-name><tp:taxon-name-part taxon-name-part-type="subphylum">Myriapoda</tp:taxon-name-part></tp:taxon-name>, <tp:taxon-name><tp:taxon-name-part taxon-name-part-type="class">Chilopoda</tp:taxon-name-part></tp:taxon-name>)</article-title><source>Zookeys</source><day>12</day><month>2</month><year>2018</year><volume>2018</volume><issue>737</issue><fpage>13</fpage><lpage>56</lpage><pub-id pub-id-type="doi">10.3897/zookeys.737.20307</pub-id></mixed-citation></tp:treatment-meta><tp:nomenclature><tp:taxon-name>
                    <tp:taxon-name-part taxon-name-part-type="genus" reg="Ityphilus">Ityphilus</tp:taxon-name-part>
                  </tp:taxon-name><tp:taxon-status xmlns:xlink="http://www.w3.org/1999/xlink" xlink:type="simple">spp.</tp:taxon-status></tp:nomenclature><tp:treatment-sec sec-type="material" id="SECID0E1BCI"><title>Material examined.</title><p>
                    <bold>PARÁ</bold>: Parauapebas (Equatorial Rainforest and “Campos Rupestres”), Iron Ore: Gruta N4E 0026, (<named-content xmlns:xlink="http://www.w3.org/1999/xlink" content-type="dwc:institutional_code" xlink:type="simple">UFMT</named-content>) 1 spec, 22.i.2015, BioEspeleo Consultoria Ambiental; Canaã dos Carajás (Equatorial Rainforest and “Campos Rupestres”), Iron Ore: Caverna ST 0054, (<named-content xmlns:xlink="http://www.w3.org/1999/xlink" content-type="dwc:institutional_code" xlink:type="simple">UFMT</named-content>) 1 spec, 29.i.2016, BioEspeleo Consultoria Ambiental; <bold>BAHIA</bold>: Paripiranga (Caatinga), Limestone: Caverna do Alto do Morro da Candeia, (<abbrev xmlns:xlink="http://www.w3.org/1999/xlink" content-type="institution" xlink:title="Universidade Federal de São Carlos, São Paulo, Brazil" id="ABBRID0EOCCI" xlink:type="simple">UFSCAR</abbrev>) 1 spec, ix.2013, Rocha, KG.</p></tp:treatment-sec><tp:treatment-sec sec-type="distribution" id="SECID0ETCCI"><title>Distribution.</title><p>
                    <italic><tp:taxon-name><tp:taxon-name-part taxon-name-part-type="genus" reg="Ityphilus">Ityphilus</tp:taxon-name-part></tp:taxon-name></italic> is the most species-rich and widespread ballophilid genera in the Neotropics (<xref ref-type="bibr" rid="B44">Pereira 2013</xref>). Seven species were recorded in Brazil, six from the Amazonian Forest (Amazonas), and one from the Atlantic Rainforest (Rio de Janeiro). Here, <italic><tp:taxon-name><tp:taxon-name-part taxon-name-part-type="genus" reg="Ityphilus">Ityphilus</tp:taxon-name-part></tp:taxon-name></italic> was observed for the first time in caves iron caves of Pará and a limestone cave of Bahia).</p></tp:treatment-sec><ref-list><ref id="B44"><mixed-citation xmlns:xlink="http://www.w3.org/1999/xlink" xlink:type="simple">
          <person-group><name name-style="western"><surname>Pereira</surname><given-names>LA</given-names></name></person-group> (<year>2013</year>) <article-title>Further contribution to the knowledge of <italic><tp:taxon-name><tp:taxon-name-part taxon-name-part-type="genus">Ityphilus</tp:taxon-name-part> <tp:taxon-name-part taxon-name-part-type="species">calinus</tp:taxon-name-part></tp:taxon-name></italic> Chamberlin, 1957, a poorly known ballophilid centipede from Colombia, with description of <italic><tp:taxon-name><tp:taxon-name-part taxon-name-part-type="genus">Ityphilus</tp:taxon-name-part> <tp:taxon-name-part taxon-name-part-type="species">bonatoi</tp:taxon-name-part></tp:taxon-name></italic>, a new diminutive geophilomorph species from Brazil (<tp:taxon-name><tp:taxon-name-part taxon-name-part-type="subphylum">Myriapoda</tp:taxon-name-part></tp:taxon-name>: <tp:taxon-name><tp:taxon-name-part taxon-name-part-type="class">Chilopoda</tp:taxon-name-part></tp:taxon-name>, <tp:taxon-name><tp:taxon-name-part taxon-name-part-type="order">Geophilomorpha</tp:taxon-name-part></tp:taxon-name>).</article-title> <source>Zootaxa</source> <volume>3716</volume>(<issue>4</issue>): <fpage>501</fpage>–<lpage>527</lpage></mixed-citation></ref></ref-list></tp:taxon-treatment>
