# Supplementary material for: A synopsis of centipedes in Brazilian caves: hidden species diversity that needs conservation (Myriapoda, Chilopoda)
Source: Zookeys. 2018 Feb 12;(737):13–56. doi: 10.3897/zookeys.737.20307 (PMC5904458; doi:10.3897/zookeys.737.20307)
Supplement: XML Treatment for Geophilidae [file zookeys.737.20307-treatment39.xml]

<!DOCTYPE tp:taxon-treatment
  PUBLIC "-//TaxonX//DTD Taxonomic Treatment Publishing DTD v0 20100105//EN" "tax-treatment-NSO.dtd">
<tp:taxon-treatment xmlns:tp="http://www.plazi.org/taxpub"><tp:treatment-meta><kwd-group><label>Taxon classification</label><kwd><named-content xmlns:xlink="http://www.w3.org/1999/xlink" content-type="kingdom">Animalia</named-content></kwd><kwd><named-content xmlns:xlink="http://www.w3.org/1999/xlink" content-type="order">Scolopendromorpha</named-content></kwd><kwd><named-content xmlns:xlink="http://www.w3.org/1999/xlink" content-type="family">Scolopocryptopidae</named-content></kwd></kwd-group><mixed-citation publication-type="journal"><person-group><name><surname>Chagas-Jr</surname><given-names>Amazonas</given-names></name><name><surname>Bichuette</surname><given-names>Maria Elina</given-names></name></person-group><article-title>A synopsis of centipedes in Brazilian caves: hidden species diversity that needs conservation (<tp:taxon-name><tp:taxon-name-part taxon-name-part-type="subphylum">Myriapoda</tp:taxon-name-part></tp:taxon-name>, <tp:taxon-name><tp:taxon-name-part taxon-name-part-type="class">Chilopoda</tp:taxon-name-part></tp:taxon-name>)</article-title><source>Zookeys</source><day>12</day><month>2</month><year>2018</year><volume>2018</volume><issue>737</issue><fpage>13</fpage><lpage>56</lpage><pub-id pub-id-type="doi">10.3897/zookeys.737.20307</pub-id></mixed-citation></tp:treatment-meta><tp:nomenclature><label>Family</label><tp:taxon-name>
                    <tp:taxon-name-part taxon-name-part-type="family">Geophilidae</tp:taxon-name-part>
                  </tp:taxon-name><tp:taxon-authority>Leach, 1815</tp:taxon-authority></tp:nomenclature><tp:treatment-sec sec-type="material" id="SECID0EKECI"><title>Material examined.</title><p>
                    <bold>PARÁ</bold>: Parauapebas (Equatorial Rainforest and “Campos Rupestres”), Iron Ore: Gruta S11D 64, (<named-content xmlns:xlink="http://www.w3.org/1999/xlink" content-type="dwc:institutional_code" xlink:type="simple">MNRJ</named-content>) 6 spec, 23.viii–02.ix.2007, Andrade, <!--PageBreak-->R.; Gruta N5S 18, (<named-content xmlns:xlink="http://www.w3.org/1999/xlink" content-type="dwc:institutional_code" xlink:type="simple">MNRJ</named-content>) 1spec, 22.iii–03.iv.2005, Andrade, R., Arnone, IS.; Gruta N4E 16, (<named-content xmlns:xlink="http://www.w3.org/1999/xlink" content-type="dwc:institutional_code" xlink:type="simple">MZUSP</named-content>) 1spec, 20.x–01.xi.2006, Andrade, R.; Gruta N5S 37 CL, (<named-content xmlns:xlink="http://www.w3.org/1999/xlink" content-type="dwc:institutional_code" xlink:type="simple">MNRJ</named-content>) 1spec, 7–12.x.2008, Andrade, R.; Canaã dos Carajás (Equatorial Rainforest and “Campos Rupestres”), Iron Ore: Caverna ST 0041, (<named-content xmlns:xlink="http://www.w3.org/1999/xlink" content-type="dwc:institutional_code" xlink:type="simple">UFMT</named-content>) 1spec, 23.i.2016, BioEspeleo Consultoria Ambiental; Curionópolis (Equatorial Rainforest and “Campos Rupestres”), Iron Ore: Gruta SL 74 CL, (<named-content xmlns:xlink="http://www.w3.org/1999/xlink" content-type="dwc:institutional_code" xlink:type="simple">MNRJ</named-content>) 1spec, 17–24.x.2008, Andrade, R.; Altamira (Equatorial Rainforest), Sandstone and Shale: Abrigo Assurini, (<abbrev xmlns:xlink="http://www.w3.org/1999/xlink" content-type="institution" xlink:title="Universidade Federal de São Carlos, São Paulo, Brazil" id="ABBRID0ESFCI" xlink:type="simple">UFSCAR</abbrev>) 1spec, xii.2010, Bichuette, ME., Gallão, JE., von Schimonsky, DM.; Caverna Leonardo da Vinci, (<abbrev xmlns:xlink="http://www.w3.org/1999/xlink" content-type="institution" xlink:title="Universidade Federal de São Carlos, São Paulo, Brazil" id="ABBRID0EXFCI" xlink:type="simple">UFSCAR</abbrev>) 1 spec, 14.iv.2009, Bichuette, ME.; <bold>SERGIPE</bold>: Japaratuba (“Restinga” – Atlantic Forest and coastal vegetation), Limestone: Caverna Casa do Caboclo, (<abbrev xmlns:xlink="http://www.w3.org/1999/xlink" content-type="institution" xlink:title="Universidade Federal de São Carlos, São Paulo, Brazil" id="ABBRID0E5FCI" xlink:type="simple">UFSCAR</abbrev>) 1 spec, 19.x.2014, Bichuette, ME.; <bold>MINAS GERAIS</bold>: Presidente Olegário (Cerrado and Semideciduous seasonal forest), Limestone: Lapa da Fazenda São Bernardo, (<abbrev xmlns:xlink="http://www.w3.org/1999/xlink" content-type="institution" xlink:title="Universidade Federal de São Carlos, São Paulo, Brazil" id="ABBRID0EFGCI" xlink:type="simple">UFSCAR</abbrev>) 1 spec, 13.iv.2014, Bichuette, ME., Zepon, T., Resende, LPA., Ribeiro, IA.</p></tp:treatment-sec><tp:treatment-sec sec-type="Taxonomic notes" id="SECID0EKGCI"><title>Taxonomic notes.</title><p>With nearly 560 species representing 100 genera, <tp:taxon-name><tp:taxon-name-part taxon-name-part-type="family">Geophilidae</tp:taxon-name-part></tp:taxon-name> is a highly diverse family of <tp:taxon-name><tp:taxon-name-part taxon-name-part-type="order">Geophilomorpha</tp:taxon-name-part></tp:taxon-name>, distributed worldwide (<xref ref-type="bibr" rid="B6">Bonato 2011</xref>). Brazil is known to have nine geophilid species from four genera: <italic><tp:taxon-name><tp:taxon-name-part taxon-name-part-type="genus" reg="Hyphydrophilus">Hyphydrophilus</tp:taxon-name-part></tp:taxon-name></italic> Pereira, Minelli &amp; Barbieri, 1994 (two species), <italic><tp:taxon-name><tp:taxon-name-part taxon-name-part-type="genus" reg="Ribautia">Ribautia</tp:taxon-name-part></tp:taxon-name></italic> Brölemann, 1909 (five species), <italic><tp:taxon-name><tp:taxon-name-part taxon-name-part-type="genus" reg="Schizonampa">Schizonampa</tp:taxon-name-part></tp:taxon-name></italic> Chamberlin, 1914 (one species), and <italic><tp:taxon-name><tp:taxon-name-part taxon-name-part-type="genus" reg="Sogona">Sogona</tp:taxon-name-part></tp:taxon-name></italic> Chamberlin, 1912 (one species). Specimens in the current study were only identified to the family level because some were juveniles, while others damaged or potentially unknown species that require further detailed investigation.</p></tp:treatment-sec><tp:treatment-sec sec-type="distribution" id="SECID0E1HCI"><title>Distribution.</title><p>One Brazilian <tp:taxon-name><tp:taxon-name-part taxon-name-part-type="family">Geophilidae</tp:taxon-name-part></tp:taxon-name> occurrence was recorded in the Alto Ribeira karst area of São Paulo, but the genus was not defined (<xref ref-type="bibr" rid="B58">Trajano and Bichuette 2010</xref>). Here, we recorded specimens from iron ore and sandstone caves in Pará, as well as from limestone caves of Sergipe and Minas Gerais, extending the family’s distribution to northeastern (Sergipe) and southeastern Brazil (Minas Gerais).</p></tp:treatment-sec><ref-list><ref id="B6"><mixed-citation xmlns:xlink="http://www.w3.org/1999/xlink" xlink:type="simple">
          <person-group><name name-style="western"><surname>Bonato</surname><given-names>L</given-names></name></person-group> (<year>2011</year>) <article-title>19. <tp:taxon-name><tp:taxon-name-part taxon-name-part-type="class">Chilopoda</tp:taxon-name-part></tp:taxon-name>. Taxonomy Overwiew. <tp:taxon-name><tp:taxon-name-part taxon-name-part-type="order">Geophilomorpha</tp:taxon-name-part></tp:taxon-name>.</article-title> In: <person-group><name name-style="western"><surname>Minelli</surname><given-names>A</given-names></name></person-group> (<role>Ed.</role>) <issue-title>Treatise on Zoology – Anatomy, Taxonomy, Biology – The Myriapoda.</issue-title> <source>Brill, Leiden</source>, <fpage>407</fpage>–<lpage>443</lpage>.</mixed-citation></ref><ref id="B58"><mixed-citation xmlns:xlink="http://www.w3.org/1999/xlink" xlink:type="simple">
          <person-group><name name-style="western"><surname>Trajano</surname><given-names>E</given-names></name><name name-style="western"><surname>Bichuette</surname><given-names>ME</given-names></name></person-group> (<year>2010</year>) <article-title>Diversity of Brazilian subterranean invertebrates, with a list of troglomorphic taxa.</article-title> <source>Subterranean Biology</source> <volume>7</volume>: <fpage>1</fpage>–<lpage>16</lpage>.</mixed-citation></ref></ref-list></tp:taxon-treatment>
