# Supplementary material for: A synopsis of centipedes in Brazilian caves: hidden species diversity that needs conservation (Myriapoda, Chilopoda)
Source: Zookeys. 2018 Feb 12;(737):13–56. doi: 10.3897/zookeys.737.20307 (PMC5904458; doi:10.3897/zookeys.737.20307)
Supplement: XML Treatment for Ribautia [file zookeys.737.20307-treatment41.xml]

<!DOCTYPE tp:taxon-treatment
  PUBLIC "-//TaxonX//DTD Taxonomic Treatment Publishing DTD v0 20100105//EN" "tax-treatment-NSO.dtd">
<tp:taxon-treatment xmlns:tp="http://www.plazi.org/taxpub"><tp:treatment-meta><kwd-group><label>Taxon classification</label><kwd><named-content xmlns:xlink="http://www.w3.org/1999/xlink" content-type="kingdom">Animalia</named-content></kwd><kwd><named-content xmlns:xlink="http://www.w3.org/1999/xlink" content-type="order">Scolopendromorpha</named-content></kwd><kwd><named-content xmlns:xlink="http://www.w3.org/1999/xlink" content-type="family">Scolopocryptopidae</named-content></kwd></kwd-group><mixed-citation publication-type="journal"><person-group><name><surname>Chagas-Jr</surname><given-names>Amazonas</given-names></name><name><surname>Bichuette</surname><given-names>Maria Elina</given-names></name></person-group><article-title>A synopsis of centipedes in Brazilian caves: hidden species diversity that needs conservation (<tp:taxon-name><tp:taxon-name-part taxon-name-part-type="subphylum">Myriapoda</tp:taxon-name-part></tp:taxon-name>, <tp:taxon-name><tp:taxon-name-part taxon-name-part-type="class">Chilopoda</tp:taxon-name-part></tp:taxon-name>)</article-title><source>Zookeys</source><day>12</day><month>2</month><year>2018</year><volume>2018</volume><issue>737</issue><fpage>13</fpage><lpage>56</lpage><pub-id pub-id-type="doi">10.3897/zookeys.737.20307</pub-id></mixed-citation></tp:treatment-meta><tp:nomenclature><tp:taxon-name>
                    <tp:taxon-name-part taxon-name-part-type="genus" reg="Ribautia">Ribautia</tp:taxon-name-part>
                  </tp:taxon-name><tp:taxon-status xmlns:xlink="http://www.w3.org/1999/xlink" xlink:type="simple">spp.</tp:taxon-status></tp:nomenclature><tp:treatment-sec sec-type="material" id="SECID0E1MCI"><title>Material examined.</title><p>
                    <bold>BAHIA</bold>: Carinhanha (Caatinga), Limestone: Caverna Bem Bom, (<abbrev xmlns:xlink="http://www.w3.org/1999/xlink" content-type="institution" xlink:title="Universidade Federal de São Carlos, São Paulo, Brazil" id="ABBRID0ECNCI" xlink:type="simple">UFSCAR</abbrev>) 1 spec, 06.xii.2012, Bichuette, ME., Gallão, JE.; <bold>MINAS GERAIS</bold>: Januária (Cerrado-Caatinga transition), Limestone: Gruta do Janelão, (<abbrev xmlns:xlink="http://www.w3.org/1999/xlink" content-type="institution" xlink:title="Universidade Federal de São Carlos, São Paulo, Brazil" id="ABBRID0EJNCI" xlink:type="simple">UFSCAR</abbrev>) 3 spec, 22.vii.2012, Bichuette, ME., Gallão, JE., Rizzato, PP.; <bold>SÃO PAULO</bold>: Apiaí/Iporanga (Atlantic Rainforest), Limestone: Gruta Mãozinha, (<abbrev xmlns:xlink="http://www.w3.org/1999/xlink" content-type="institution" xlink:title="Universidade Federal de São Carlos, São Paulo, Brazil" id="ABBRID0EQNCI" xlink:type="simple">UFSCAR</abbrev>) 1 spec, 26–30.iii.2009, Pellegatti-Franco, F.; Gruta Espírito Santo, (<abbrev xmlns:xlink="http://www.w3.org/1999/xlink" content-type="institution" xlink:title="Universidade Federal de São Carlos, São Paulo, Brazil" id="ABBRID0EVNCI" xlink:type="simple">UFSCAR</abbrev>) 1 spec, 08–13.ix.2010, Pellegatti-Franco, F.; Iporanga (Atlantic Rainforest), Limestone: Gruta da Água Suja, (<abbrev xmlns:xlink="http://www.w3.org/1999/xlink" content-type="institution" xlink:title="Universidade Federal de São Carlos, São Paulo, Brazil" id="ABBRID0E1NCI" xlink:type="simple">UFSCAR</abbrev>) 1 spec, 16–20.ix.2009, Pellegatti-Franco, F.; Caverna do Couto, (<abbrev xmlns:xlink="http://www.w3.org/1999/xlink" content-type="institution" xlink:title="Universidade Federal de São Carlos, São Paulo, Brazil" id="ABBRID0E6NCI" xlink:type="simple">UFSCAR</abbrev>) 1 spec, 16–20.ix.2009, Pellegatti-Franco, F.; Gruta Areias de Cima, (<abbrev xmlns:xlink="http://www.w3.org/1999/xlink" content-type="institution" xlink:title="Universidade Federal de São Carlos, São Paulo, Brazil" id="ABBRID0EEOCI" xlink:type="simple">UFSCAR</abbrev>) 2 spec, 25.ix.1989, Trajano, E.; Gruta Areias de Cima, (<abbrev xmlns:xlink="http://www.w3.org/1999/xlink" content-type="institution" xlink:title="Universidade Federal de São Carlos, São Paulo, Brazil" id="ABBRID0EJOCI" xlink:type="simple">UFSCAR</abbrev>) 1 spec, 30.iv.1990, Trajano, E.; Gruta Casa de Pedra, (<abbrev xmlns:xlink="http://www.w3.org/1999/xlink" content-type="institution" xlink:title="Universidade Federal de São Carlos, São Paulo, Brazil" id="ABBRID0EOOCI" xlink:type="simple">UFSCAR</abbrev>) 1 spec, 29.iv.1990, Trajano, E.; Caverna Ressurgência das Areias de Água Quente, (<abbrev xmlns:xlink="http://www.w3.org/1999/xlink" content-type="institution" xlink:title="Universidade Federal de São Carlos, São Paulo, Brazil" id="ABBRID0ETOCI" xlink:type="simple">UFSCAR</abbrev>) 1 spec, 15.vi.1991, Trajano, E.; Caverna Laje Branca, (<abbrev xmlns:xlink="http://www.w3.org/1999/xlink" content-type="institution" xlink:title="Universidade Federal de São Carlos, São Paulo, Brazil" id="ABBRID0EYOCI" xlink:type="simple">UFSCAR</abbrev>) 1 spec, 23.iv.1992, Trajano, E.; Caverna Guaxica, (<abbrev xmlns:xlink="http://www.w3.org/1999/xlink" content-type="institution" xlink:title="Universidade Federal de São Carlos, São Paulo, Brazil" id="ABBRID0E4OCI" xlink:type="simple">UFSCAR</abbrev>) 2 spec, 03.iii.2014, Bichuette, ME., Gallão, JE.</p></tp:treatment-sec><tp:treatment-sec sec-type="distribution" id="SECID0ECPCI"><title>Distribution.</title><p>There are five species of <italic><tp:taxon-name><tp:taxon-name-part taxon-name-part-type="genus" reg="Ribautia">Ribautia</tp:taxon-name-part></tp:taxon-name></italic> in Brazil, all from the state of Amazonas (<xref ref-type="bibr" rid="B7">Bonato et al. 2016</xref>). Our records increased <italic><tp:taxon-name><tp:taxon-name-part taxon-name-part-type="genus" reg="Ribautia">Ribautia</tp:taxon-name-part></tp:taxon-name></italic> distribution to northeastern and southeastern Brazil, all in limestone caves from Bahia, Minas Gerais, and São Paulo.</p></tp:treatment-sec><tp:treatment-sec sec-type="Conservation" id="SECID0E1PCI"><title>Conservation.</title><p>No major threats affect the relevant caves. Those in Minas Gerais and São Paulo are within conservation units (Peruaçu Caves National Park and Alto Ribeira Touristic State Park, respectively). However, the Serra do Ramalho region (Carinhanha, Bahia) is among the most important areas for troglobitic fauna in Brazil (ME Bichuette in preparation), but the area remains legally unprotected. Further, due to the potential for ore extraction (e.g., niobium), international mining companies are prospecting the region.</p></tp:treatment-sec><ref-list><ref id="B7"><mixed-citation xmlns:xlink="http://www.w3.org/1999/xlink" xlink:type="simple">
          <person-group><name name-style="western"><surname>Bonato</surname><given-names>L</given-names></name><name name-style="western"><surname>Chagas</surname><given-names>Junior A</given-names></name><name name-style="western"><surname>Edgecombe</surname><given-names>GD</given-names></name><name name-style="western"><surname>Lewis</surname><given-names>JGE</given-names></name><name name-style="western"><surname>Minelli</surname><given-names>A</given-names></name><name name-style="western"><surname>Pereira</surname><given-names>LA</given-names></name><name name-style="western"><surname>Shelley</surname><given-names>RM</given-names></name><name name-style="western"><surname>Stoev</surname><given-names>P</given-names></name><name name-style="western"><surname>Zapparoli</surname><given-names>M</given-names></name></person-group> (<year>2016</year>) ChiloBase 2.0 – A world catalogue of centipedes (<tp:taxon-name><tp:taxon-name-part taxon-name-part-type="class">Chilopoda</tp:taxon-name-part></tp:taxon-name>). <ext-link xlink:type="simple" ext-link-type="uri" xlink:href="http://chilobase.biologia.unipd.it">http://chilobase.biologia.unipd.it</ext-link></mixed-citation></ref></ref-list></tp:taxon-treatment>
