# Supplementary material for: A synopsis of centipedes in Brazilian caves: hidden species diversity that needs conservation (Myriapoda, Chilopoda)
Source: Zookeys. 2018 Feb 12;(737):13–56. doi: 10.3897/zookeys.737.20307 (PMC5904458; doi:10.3897/zookeys.737.20307)
Supplement: XML Treatment for Schizonampa [file zookeys.737.20307-treatment42.xml]

<!DOCTYPE tp:taxon-treatment
  PUBLIC "-//TaxonX//DTD Taxonomic Treatment Publishing DTD v0 20100105//EN" "tax-treatment-NSO.dtd">
<tp:taxon-treatment xmlns:tp="http://www.plazi.org/taxpub"><tp:treatment-meta><kwd-group><label>Taxon classification</label><kwd><named-content xmlns:xlink="http://www.w3.org/1999/xlink" content-type="kingdom">Animalia</named-content></kwd><kwd><named-content xmlns:xlink="http://www.w3.org/1999/xlink" content-type="order">Scolopendromorpha</named-content></kwd><kwd><named-content xmlns:xlink="http://www.w3.org/1999/xlink" content-type="family">Scolopocryptopidae</named-content></kwd></kwd-group><mixed-citation publication-type="journal"><person-group><name><surname>Chagas-Jr</surname><given-names>Amazonas</given-names></name><name><surname>Bichuette</surname><given-names>Maria Elina</given-names></name></person-group><article-title>A synopsis of centipedes in Brazilian caves: hidden species diversity that needs conservation (<tp:taxon-name><tp:taxon-name-part taxon-name-part-type="subphylum">Myriapoda</tp:taxon-name-part></tp:taxon-name>, <tp:taxon-name><tp:taxon-name-part taxon-name-part-type="class">Chilopoda</tp:taxon-name-part></tp:taxon-name>)</article-title><source>Zookeys</source><day>12</day><month>2</month><year>2018</year><volume>2018</volume><issue>737</issue><fpage>13</fpage><lpage>56</lpage><pub-id pub-id-type="doi">10.3897/zookeys.737.20307</pub-id></mixed-citation></tp:treatment-meta><tp:nomenclature><tp:taxon-name>
                    <tp:taxon-name-part taxon-name-part-type="genus" reg="Schizonampa">Schizonampa</tp:taxon-name-part>
                  </tp:taxon-name><tp:taxon-authority>sp.</tp:taxon-authority></tp:nomenclature><tp:treatment-sec sec-type="material" id="SECID0EKRCI"><title>Material examined.</title><p>
                    <bold>PARÁ</bold>: Altamira (Equatorial Rainforest), Shale: Caverna Leonardo da Vinci, (<abbrev xmlns:xlink="http://www.w3.org/1999/xlink" content-type="institution" xlink:title="Universidade Federal de São Carlos, São Paulo, Brazil" id="ABBRID0ESRCI" xlink:type="simple">UFSCAR</abbrev>) 1 spec, 17.xii.2010, Gallão, JE.</p></tp:treatment-sec><tp:treatment-sec sec-type="distribution" id="SECID0EXRCI"><title>Distribution.</title><p>Only one <italic><tp:taxon-name><tp:taxon-name-part taxon-name-part-type="genus" reg="Schinozampa">Schinozampa</tp:taxon-name-part></tp:taxon-name></italic> record exists for Brazil (<italic><tp:taxon-name><tp:taxon-name-part taxon-name-part-type="genus" reg="Schinozampa">Schinozampa</tp:taxon-name-part> <tp:taxon-name-part taxon-name-part-type="species" reg="mani">mani</tp:taxon-name-part></tp:taxon-name></italic> Chamberlin, 1914), in Pará (<xref ref-type="bibr" rid="B22">Chamberlin 1914</xref>). Our records confirm the genus’ presence in this state, based on a specimen from a sandstone cave of Altamira, Pará. However, this specimen is not conspecific with <italic><tp:taxon-name><tp:taxon-name-part taxon-name-part-type="genus" reg="Schinozampa">S.</tp:taxon-name-part> <tp:taxon-name-part taxon-name-part-type="species" reg="mani">mani</tp:taxon-name-part></tp:taxon-name></italic> and may be a novel species that requires further investigation.</p><!--PageBreak--></tp:treatment-sec><ref-list><ref id="B22"><mixed-citation xmlns:xlink="http://www.w3.org/1999/xlink" xlink:type="simple">
          <person-group><name name-style="western"><surname>Chamberlin</surname><given-names>RV</given-names></name></person-group> (<year>1914</year>) <article-title>The Stanford Expedition to Brazil, 1911, John C. Branner, Director. The <tp:taxon-name><tp:taxon-name-part taxon-name-part-type="class">Chilopoda</tp:taxon-name-part></tp:taxon-name> of Brazil.</article-title> <source>Bulletin of the Museum of Comparative Zoology</source> <volume>58</volume>(<issue>3</issue>): <fpage>151</fpage>–<lpage>221</lpage>.</mixed-citation></ref></ref-list></tp:taxon-treatment>
