# Supplementary material for: A synopsis of centipedes in Brazilian caves: hidden species diversity that needs conservation (Myriapoda, Chilopoda)
Source: Zookeys. 2018 Feb 12;(737):13–56. doi: 10.3897/zookeys.737.20307 (PMC5904458; doi:10.3897/zookeys.737.20307)
Supplement: XML Treatment for Oryidae [file zookeys.737.20307-treatment43.xml]

<!DOCTYPE tp:taxon-treatment
  PUBLIC "-//TaxonX//DTD Taxonomic Treatment Publishing DTD v0 20100105//EN" "tax-treatment-NSO.dtd">
<tp:taxon-treatment xmlns:tp="http://www.plazi.org/taxpub"><tp:treatment-meta><kwd-group><label>Taxon classification</label><kwd><named-content xmlns:xlink="http://www.w3.org/1999/xlink" content-type="kingdom">Animalia</named-content></kwd><kwd><named-content xmlns:xlink="http://www.w3.org/1999/xlink" content-type="order">Scolopendromorpha</named-content></kwd><kwd><named-content xmlns:xlink="http://www.w3.org/1999/xlink" content-type="family">Scolopocryptopidae</named-content></kwd></kwd-group><mixed-citation publication-type="journal"><person-group><name><surname>Chagas-Jr</surname><given-names>Amazonas</given-names></name><name><surname>Bichuette</surname><given-names>Maria Elina</given-names></name></person-group><article-title>A synopsis of centipedes in Brazilian caves: hidden species diversity that needs conservation (<tp:taxon-name><tp:taxon-name-part taxon-name-part-type="subphylum">Myriapoda</tp:taxon-name-part></tp:taxon-name>, <tp:taxon-name><tp:taxon-name-part taxon-name-part-type="class">Chilopoda</tp:taxon-name-part></tp:taxon-name>)</article-title><source>Zookeys</source><day>12</day><month>2</month><year>2018</year><volume>2018</volume><issue>737</issue><fpage>13</fpage><lpage>56</lpage><pub-id pub-id-type="doi">10.3897/zookeys.737.20307</pub-id></mixed-citation></tp:treatment-meta><tp:nomenclature><label>Family</label><tp:taxon-name>
                    <tp:taxon-name-part taxon-name-part-type="family">Oryidae</tp:taxon-name-part>
                  </tp:taxon-name><tp:taxon-authority>Cook, 1896</tp:taxon-authority></tp:nomenclature><tp:treatment-sec sec-type="material" id="SECID0E5TCI"><title>Material examined.</title><p>
                    <bold>SÃO PAULO</bold>: Apiaí/Iporanga (Atlantic Rainforest), Limestone: Gruta do Minotauro, (<abbrev xmlns:xlink="http://www.w3.org/1999/xlink" content-type="institution" xlink:title="Universidade Federal de São Carlos, São Paulo, Brazil" id="ABBRID0EGUCI" xlink:type="simple">UFSCAR</abbrev>) 1 spec, 14–16.ix.2010, Pellegatti-Franco, F.</p></tp:treatment-sec><tp:treatment-sec sec-type="distribution" id="SECID0ELUCI"><title>Distribution.</title><p>Four <tp:taxon-name><tp:taxon-name-part taxon-name-part-type="family">Oryidae</tp:taxon-name-part></tp:taxon-name> species are known from Brazil, all belonging to two genera: <italic><tp:taxon-name><tp:taxon-name-part taxon-name-part-type="genus" reg="Orphnaeus">Orphnaeus</tp:taxon-name-part></tp:taxon-name></italic> Meinert, 1870 and <italic><tp:taxon-name><tp:taxon-name-part taxon-name-part-type="genus" reg="Notiphilides">Notiphilides</tp:taxon-name-part></tp:taxon-name></italic> Latzel, 1880. Oryid species have also been found to the north (<xref ref-type="bibr" rid="B9">Bücherl 1940</xref>, <xref ref-type="bibr" rid="B10">1942</xref>, <xref ref-type="bibr" rid="B13">Calvanese and Brescovit 2017</xref>) (Amazonas), northeast (Rio Grande do Norte), and southeast (Minas Gerais and São Paulo states) (<xref ref-type="bibr" rid="B9">Bücherl 1940</xref>, <xref ref-type="bibr" rid="B10">1942</xref>).</p></tp:treatment-sec><ref-list><ref id="B9"><mixed-citation xmlns:xlink="http://www.w3.org/1999/xlink" xlink:type="simple">
          <person-group><name name-style="western"><surname>Bücherl</surname><given-names>W</given-names></name></person-group> (<year>1940</year>) <article-title>Os quilopodos do Brasil.</article-title> <source>Memórias do Instituto Butantan</source> <volume>13</volume>: <fpage>43</fpage>–<lpage>362</lpage>.</mixed-citation></ref><ref id="B10"><mixed-citation xmlns:xlink="http://www.w3.org/1999/xlink" xlink:type="simple">
          <person-group><name name-style="western"><surname>Bücherl</surname><given-names>W</given-names></name></person-group> (<year>1942</year>) <article-title>Catálogo dos quilópodos da zona neotrópica.</article-title> <source>Memórias do Instituto Butantan</source> <volume>15</volume>: <fpage>251</fpage>–<lpage>372</lpage>.</mixed-citation></ref><ref id="B13"><mixed-citation xmlns:xlink="http://www.w3.org/1999/xlink" xlink:type="simple">
          <person-group><name name-style="western"><surname>Calvanese</surname><given-names>VC</given-names></name><name name-style="western"><surname>Brescovit</surname><given-names>AD</given-names></name></person-group> (<year>2017</year>) <article-title>A new species of <italic><tp:taxon-name><tp:taxon-name-part taxon-name-part-type="genus">Notiphilides</tp:taxon-name-part></tp:taxon-name></italic> from Amazonia, with a redescription of <italic><tp:taxon-name><tp:taxon-name-part taxon-name-part-type="genus">N.</tp:taxon-name-part> <tp:taxon-name-part taxon-name-part-type="species">grandis</tp:taxon-name-part></tp:taxon-name></italic> (<tp:taxon-name><tp:taxon-name-part taxon-name-part-type="class">Chilopoda</tp:taxon-name-part></tp:taxon-name>, <tp:taxon-name><tp:taxon-name-part taxon-name-part-type="order">Geophilomorpha</tp:taxon-name-part></tp:taxon-name>, <tp:taxon-name><tp:taxon-name-part taxon-name-part-type="family">Oryidae</tp:taxon-name-part></tp:taxon-name>).</article-title> <source>Zootaxa</source> <volume>4232</volume>(<issue>1</issue>): <fpage>001</fpage>–<lpage>020</lpage>.</mixed-citation></ref></ref-list></tp:taxon-treatment>
