# Supplementary material for: A synopsis of centipedes in Brazilian caves: hidden species diversity that needs conservation (Myriapoda, Chilopoda)
Source: Zookeys. 2018 Feb 12;(737):13–56. doi: 10.3897/zookeys.737.20307 (PMC5904458; doi:10.3897/zookeys.737.20307)
Supplement: XML Treatment for Orphnaeus [file zookeys.737.20307-treatment44.xml]

<!DOCTYPE tp:taxon-treatment
  PUBLIC "-//TaxonX//DTD Taxonomic Treatment Publishing DTD v0 20100105//EN" "tax-treatment-NSO.dtd">
<tp:taxon-treatment xmlns:tp="http://www.plazi.org/taxpub"><tp:treatment-meta><kwd-group><label>Taxon classification</label><kwd><named-content xmlns:xlink="http://www.w3.org/1999/xlink" content-type="kingdom">Animalia</named-content></kwd><kwd><named-content xmlns:xlink="http://www.w3.org/1999/xlink" content-type="order">Scolopendromorpha</named-content></kwd><kwd><named-content xmlns:xlink="http://www.w3.org/1999/xlink" content-type="family">Scolopocryptopidae</named-content></kwd></kwd-group><mixed-citation publication-type="journal"><person-group><name><surname>Chagas-Jr</surname><given-names>Amazonas</given-names></name><name><surname>Bichuette</surname><given-names>Maria Elina</given-names></name></person-group><article-title>A synopsis of centipedes in Brazilian caves: hidden species diversity that needs conservation (<tp:taxon-name><tp:taxon-name-part taxon-name-part-type="subphylum">Myriapoda</tp:taxon-name-part></tp:taxon-name>, <tp:taxon-name><tp:taxon-name-part taxon-name-part-type="class">Chilopoda</tp:taxon-name-part></tp:taxon-name>)</article-title><source>Zookeys</source><day>12</day><month>2</month><year>2018</year><volume>2018</volume><issue>737</issue><fpage>13</fpage><lpage>56</lpage><pub-id pub-id-type="doi">10.3897/zookeys.737.20307</pub-id></mixed-citation></tp:treatment-meta><tp:nomenclature><tp:taxon-name>
                    <tp:taxon-name-part taxon-name-part-type="genus" reg="Orphnaeus">Orphnaeus</tp:taxon-name-part>
                  </tp:taxon-name><tp:taxon-status xmlns:xlink="http://www.w3.org/1999/xlink" xlink:type="simple">spp.</tp:taxon-status></tp:nomenclature><tp:treatment-sec sec-type="material" id="SECID0EDXCI"><title>Material examined.</title><p>
                    <bold>PARÁ</bold>: Parauapebas (Equatorial Rainforest and “Campos Rupestres”), Iron Ore: Gruta N4E 0057, (<named-content xmlns:xlink="http://www.w3.org/1999/xlink" content-type="dwc:institutional_code" xlink:type="simple">UFMT</named-content>) 1 spec, 25.vii.2015, BioEspeleo Consultoria Ambiental; <bold>BAHIA</bold>: Andaraí (“Campos rupestres” highland heterogeneous vegetation on rocks), Sandstone: Gruna sem nome, (<abbrev xmlns:xlink="http://www.w3.org/1999/xlink" content-type="institution" xlink:title="Universidade Federal de São Carlos, São Paulo, Brazil" id="ABBRID0ESXCI" xlink:type="simple">UFSCAR</abbrev>) 1 spec, 19.x.2014, Gallão, JE., von Schimonsky, DM.; Gruna Lava Pé, (<abbrev xmlns:xlink="http://www.w3.org/1999/xlink" content-type="institution" xlink:title="Universidade Federal de São Carlos, São Paulo, Brazil" id="ABBRID0EXXCI" xlink:type="simple">UFSCAR</abbrev>) 1 spec, 23.x.2014, Gallão, JE., von Schimonsky, DM.</p></tp:treatment-sec><tp:treatment-sec sec-type="distribution" id="SECID0E3XCI"><title>Distribution.</title><p>The two Brazilian species (<italic><tp:taxon-name><tp:taxon-name-part taxon-name-part-type="genus" reg="Orphnaeus">O.</tp:taxon-name-part> <tp:taxon-name-part taxon-name-part-type="species" reg="brasilianus">brasilianus</tp:taxon-name-part></tp:taxon-name></italic> Humbert &amp; Saussure, 1879) was recorded in Rio Grande do Norte and Mato Grosso, and (<italic><tp:taxon-name><tp:taxon-name-part taxon-name-part-type="genus" reg="Orphnaeus">O.</tp:taxon-name-part> <tp:taxon-name-part taxon-name-part-type="species" reg="porosus">porosus</tp:taxon-name-part></tp:taxon-name></italic> Verhoeff, 1937) was recorded in Minas Gerais and São Paulo (<xref ref-type="bibr" rid="B10">Bücherl 1942</xref>, <xref ref-type="bibr" rid="B7">Bonato et al. 2016</xref>). This study presents the first occurrence of this genus in Brazilian caves.</p></tp:treatment-sec><ref-list><ref id="B10"><mixed-citation xmlns:xlink="http://www.w3.org/1999/xlink" xlink:type="simple">
          <person-group><name name-style="western"><surname>Bücherl</surname><given-names>W</given-names></name></person-group> (<year>1942</year>) <article-title>Catálogo dos quilópodos da zona neotrópica.</article-title> <source>Memórias do Instituto Butantan</source> <volume>15</volume>: <fpage>251</fpage>–<lpage>372</lpage>.</mixed-citation></ref><ref id="B7"><mixed-citation xmlns:xlink="http://www.w3.org/1999/xlink" xlink:type="simple">
          <person-group><name name-style="western"><surname>Bonato</surname><given-names>L</given-names></name><name name-style="western"><surname>Chagas</surname><given-names>Junior A</given-names></name><name name-style="western"><surname>Edgecombe</surname><given-names>GD</given-names></name><name name-style="western"><surname>Lewis</surname><given-names>JGE</given-names></name><name name-style="western"><surname>Minelli</surname><given-names>A</given-names></name><name name-style="western"><surname>Pereira</surname><given-names>LA</given-names></name><name name-style="western"><surname>Shelley</surname><given-names>RM</given-names></name><name name-style="western"><surname>Stoev</surname><given-names>P</given-names></name><name name-style="western"><surname>Zapparoli</surname><given-names>M</given-names></name></person-group> (<year>2016</year>) ChiloBase 2.0 – A world catalogue of centipedes (<tp:taxon-name><tp:taxon-name-part taxon-name-part-type="class">Chilopoda</tp:taxon-name-part></tp:taxon-name>). <ext-link xlink:type="simple" ext-link-type="uri" xlink:href="http://chilobase.biologia.unipd.it">http://chilobase.biologia.unipd.it</ext-link></mixed-citation></ref></ref-list></tp:taxon-treatment>
