# Supplementary material for: A synopsis of centipedes in Brazilian caves: hidden species diversity that needs conservation (Myriapoda, Chilopoda)
Source: Zookeys. 2018 Feb 12;(737):13–56. doi: 10.3897/zookeys.737.20307 (PMC5904458; doi:10.3897/zookeys.737.20307)
Supplement: XML Treatment for Schendylidae [file zookeys.737.20307-treatment45.xml]

<!DOCTYPE tp:taxon-treatment
  PUBLIC "-//TaxonX//DTD Taxonomic Treatment Publishing DTD v0 20100105//EN" "tax-treatment-NSO.dtd">
<tp:taxon-treatment xmlns:tp="http://www.plazi.org/taxpub"><tp:treatment-meta><kwd-group><label>Taxon classification</label><kwd><named-content xmlns:xlink="http://www.w3.org/1999/xlink" content-type="kingdom">Animalia</named-content></kwd><kwd><named-content xmlns:xlink="http://www.w3.org/1999/xlink" content-type="order">Scolopendromorpha</named-content></kwd><kwd><named-content xmlns:xlink="http://www.w3.org/1999/xlink" content-type="family">Scolopocryptopidae</named-content></kwd></kwd-group><mixed-citation publication-type="journal"><person-group><name><surname>Chagas-Jr</surname><given-names>Amazonas</given-names></name><name><surname>Bichuette</surname><given-names>Maria Elina</given-names></name></person-group><article-title>A synopsis of centipedes in Brazilian caves: hidden species diversity that needs conservation (<tp:taxon-name><tp:taxon-name-part taxon-name-part-type="subphylum">Myriapoda</tp:taxon-name-part></tp:taxon-name>, <tp:taxon-name><tp:taxon-name-part taxon-name-part-type="class">Chilopoda</tp:taxon-name-part></tp:taxon-name>)</article-title><source>Zookeys</source><day>12</day><month>2</month><year>2018</year><volume>2018</volume><issue>737</issue><fpage>13</fpage><lpage>56</lpage><pub-id pub-id-type="doi">10.3897/zookeys.737.20307</pub-id></mixed-citation></tp:treatment-meta><tp:nomenclature><label>Family</label><tp:taxon-name>
                    <tp:taxon-name-part taxon-name-part-type="family">Schendylidae</tp:taxon-name-part>
                  </tp:taxon-name><tp:taxon-authority>Cook, 1896</tp:taxon-authority></tp:nomenclature><tp:treatment-sec sec-type="material" id="SECID0E6ZCI"><title>Material examined.</title><p>
                    <bold>PARÁ</bold>: Parauapebas (Equatorial Rainforest and “Campos Rupestres”), Iron Ore: Gruta N5S S652, (<named-content xmlns:xlink="http://www.w3.org/1999/xlink" content-type="dwc:institutional_code" xlink:type="simple">MNRJ</named-content>) 1 spec, 30.1–30.iv.2012, Andrade, R.; Gruta N5S N701, (<named-content xmlns:xlink="http://www.w3.org/1999/xlink" content-type="dwc:institutional_code" xlink:type="simple">MNRJ</named-content>) 1 spec, 30.1–30.iv.2012, Andrade, R.; Gruta N4E 13, (<named-content xmlns:xlink="http://www.w3.org/1999/xlink" content-type="dwc:institutional_code" xlink:type="simple">MNRJ</named-content>) 1 spec, 20.x–01.xi.2006, Andrade, R.; Altamira (Equatorial Rainforest), Shale: Caverna Leonardo da Vinci, (<abbrev xmlns:xlink="http://www.w3.org/1999/xlink" content-type="institution" xlink:title="Universidade Federal de São Carlos, São Paulo, Brazil" id="ABBRID0EW1CI" xlink:type="simple">UFSCAR</abbrev>) 1 spec, 08.vii.2009, Pedroso, DR.; <bold>GOIÁS</bold>: São Domingos (Cerrado), Limestone: Lapa São Vicente II, (<abbrev xmlns:xlink="http://www.w3.org/1999/xlink" content-type="institution" xlink:title="Universidade Federal de São Carlos, São Paulo, Brazil" id="ABBRID0E41CI" xlink:type="simple">UFSCAR</abbrev>) 1 spec, 06.iv.2016, Bichuette, ME.; Mambaí, Gruta da Tarimba, (<abbrev xmlns:xlink="http://www.w3.org/1999/xlink" content-type="institution" xlink:title="Universidade Federal de São Carlos, São Paulo, Brazil" id="ABBRID0EC2CI" xlink:type="simple">UFSCAR</abbrev>) 2 spec, 29.iv.2013, Bichuette, ME., Gallão, JE., von Schimonsky, DM., Rizzato, PP., Borghezan, R.; <bold>BAHIA</bold>: Paripiranga (Caatinga), Limestone: Caverna do Escondido, (<abbrev xmlns:xlink="http://www.w3.org/1999/xlink" content-type="institution" xlink:title="Universidade Federal de São Carlos, São Paulo, Brazil" id="ABBRID0EJ2CI" xlink:type="simple">UFSCAR</abbrev>) 1 spec, ix.2013, Rocha, KG.; Caverna do Alto do Morro da Candeia, (<abbrev xmlns:xlink="http://www.w3.org/1999/xlink" content-type="institution" xlink:title="Universidade Federal de São Carlos, São Paulo, Brazil" id="ABBRID0EO2CI" xlink:type="simple">UFSCAR</abbrev>) 1 spec, ix.2013, Rocha, KG; (<abbrev xmlns:xlink="http://www.w3.org/1999/xlink" content-type="institution" xlink:title="Universidade Federal de São Carlos, São Paulo, Brazil" id="ABBRID0ET2CI" xlink:type="simple">UFSCAR</abbrev>) 1 spec, xi.2014, Gallão, JE., Bolfarini, MP., Rosendo, MJ., Moreira, R.; Ourolandia (Caatinga), Limestone: Gruta da Fazenda Caldeirão, (<abbrev xmlns:xlink="http://www.w3.org/1999/xlink" content-type="institution" xlink:title="Universidade Federal de São Carlos, São Paulo, Brazil" id="ABBRID0EY2CI" xlink:type="simple">UFSCAR</abbrev>) 1 spec, 17.vi.2015, von Schimonsky, DM.; Itaetê (Caatinga), Limestone: Lapa do Bode, (<abbrev xmlns:xlink="http://www.w3.org/1999/xlink" content-type="institution" xlink:title="Universidade Federal de São Carlos, São Paulo, Brazil" id="ABBRID0E42CI" xlink:type="simple">UFSCAR</abbrev>) 1 spec, 21.x.2014, Gallão, JE.; Carinhanha (Caatinga), <!--PageBreak-->Limestone: Gruna Valdecir, (<abbrev xmlns:xlink="http://www.w3.org/1999/xlink" content-type="institution" xlink:title="Universidade Federal de São Carlos, São Paulo, Brazil" id="ABBRID0EE3CI" xlink:type="simple">UFSCAR</abbrev>) 1 spec, 31.v.2012, Bichuette, ME., Gallão, JE.; <bold>MINAS GERAIS</bold>: Itacarambi (Cerrado-Caatinga transition), Limestone: Gruta Olhos d’ Água, (<abbrev xmlns:xlink="http://www.w3.org/1999/xlink" content-type="institution" xlink:title="Universidade Federal de São Carlos, São Paulo, Brazil" id="ABBRID0EL3CI" xlink:type="simple">UFSCAR</abbrev>) 1 spec, 25.iii.2014, Monte, BGO.; Presidente Olegário (Cerrado and Semideciduous seasonal forest), Limestone: Lapa do Moacir, (<abbrev xmlns:xlink="http://www.w3.org/1999/xlink" content-type="institution" xlink:title="Universidade Federal de São Carlos, São Paulo, Brazil" id="ABBRID0EQ3CI" xlink:type="simple">UFSCAR</abbrev>) 1 spec, 17.iv.2014, Zepon, T., Resende, LPA.; Lapa da Fazenda São Bernardo, (<abbrev xmlns:xlink="http://www.w3.org/1999/xlink" content-type="institution" xlink:title="Universidade Federal de São Carlos, São Paulo, Brazil" id="ABBRID0EV3CI" xlink:type="simple">UFSCAR</abbrev>) 1 spec, 22.vii.2012, Bichuette, ME.; Lapa da Fazenda São Bernardo, (<abbrev xmlns:xlink="http://www.w3.org/1999/xlink" content-type="institution" xlink:title="Universidade Federal de São Carlos, São Paulo, Brazil" id="ABBRID0E13CI" xlink:type="simple">UFSCAR</abbrev>) 1 spec, 13.iv.2014, Bichuette, ME., Zepon, T., Resende, LPA., Ribeiro, IA.; <bold>SÃO PAULO</bold>: Iporanga (Atlantic Rainforest), Limestone: Caverna Alambari de Baixo, (<abbrev xmlns:xlink="http://www.w3.org/1999/xlink" content-type="institution" xlink:title="Universidade Federal de São Carlos, São Paulo, Brazil" id="ABBRID0EB4CI" xlink:type="simple">UFSCAR</abbrev>) 1 spec, 02.x.2012, Bichuette, M.E.; Gruta Casa de Pedra, (<abbrev xmlns:xlink="http://www.w3.org/1999/xlink" content-type="institution" xlink:title="Universidade Federal de São Carlos, São Paulo, Brazil" id="ABBRID0EG4CI" xlink:type="simple">UFSCAR</abbrev>) 1 spec, 29.iv.1990, Trajano, E.; Caverna Passoca de Cima, (<abbrev xmlns:xlink="http://www.w3.org/1999/xlink" content-type="institution" xlink:title="Universidade Federal de São Carlos, São Paulo, Brazil" id="ABBRID0EL4CI" xlink:type="simple">UFSCAR</abbrev>) 1 spec, 03.viii.2013, Bichuette, ME.; <bold>SANTA CATARINA</bold>: Florianópolis (“Restinga” – Atlantic Forest and coastal vegetation), Granite: Gruta da Laje, (<abbrev xmlns:xlink="http://www.w3.org/1999/xlink" content-type="institution" xlink:title="Universidade Federal de São Carlos, São Paulo, Brazil" id="ABBRID0ES4CI" xlink:type="simple">UFSCAR</abbrev>) 1 spec, 29–30.ix.2016, Gallão, JE., Xavier, P.</p></tp:treatment-sec><tp:treatment-sec sec-type="distribution" id="SECID0EX4CI"><title>Distribution.</title><p>
                    <tp:taxon-name><tp:taxon-name-part taxon-name-part-type="family">Schendylidae</tp:taxon-name-part></tp:taxon-name> is the most diverse geophilomorph family in Brazil, with 22 species distributed across two genera, <italic><tp:taxon-name><tp:taxon-name-part taxon-name-part-type="genus" reg="Pectiniunguis">Pectiniunguis</tp:taxon-name-part></tp:taxon-name></italic> Bollman, 1889 (six species) and <italic><tp:taxon-name><tp:taxon-name-part taxon-name-part-type="genus" reg="Schendylops">Schendylops</tp:taxon-name-part></tp:taxon-name></italic> Cook, 1899 (16 species). Brazilian <tp:taxon-name><tp:taxon-name-part taxon-name-part-type="family">Schendylidae</tp:taxon-name-part></tp:taxon-name> are mainly found in the north (Amazonas, Amapá, and Pará) and in the southeast (São Paulo and Rio de Janeiro). Records also exist from the northeastern state of Paraíba and in the southern state of Santa Catarina (<xref ref-type="bibr" rid="B7">Bonato et al. 2016</xref>). Our materials expanded the family’s range to Goiás (central Brazil) and Bahia (northeastern Brazil). No schendylid species was previously known from Brazilian caves, but we identified specimens in iron ore, sandstone, and shale caves (Pará), limestone caves (Goiás, Bahia, Minas Gerais, and São Paulo), and a granitic cave (Santa Catarina).</p></tp:treatment-sec><ref-list><ref id="B7"><mixed-citation xmlns:xlink="http://www.w3.org/1999/xlink" xlink:type="simple">
          <person-group><name name-style="western"><surname>Bonato</surname><given-names>L</given-names></name><name name-style="western"><surname>Chagas</surname><given-names>Junior A</given-names></name><name name-style="western"><surname>Edgecombe</surname><given-names>GD</given-names></name><name name-style="western"><surname>Lewis</surname><given-names>JGE</given-names></name><name name-style="western"><surname>Minelli</surname><given-names>A</given-names></name><name name-style="western"><surname>Pereira</surname><given-names>LA</given-names></name><name name-style="western"><surname>Shelley</surname><given-names>RM</given-names></name><name name-style="western"><surname>Stoev</surname><given-names>P</given-names></name><name name-style="western"><surname>Zapparoli</surname><given-names>M</given-names></name></person-group> (<year>2016</year>) ChiloBase 2.0 – A world catalogue of centipedes (<tp:taxon-name><tp:taxon-name-part taxon-name-part-type="class">Chilopoda</tp:taxon-name-part></tp:taxon-name>). <ext-link xlink:type="simple" ext-link-type="uri" xlink:href="http://chilobase.biologia.unipd.it">http://chilobase.biologia.unipd.it</ext-link></mixed-citation></ref></ref-list></tp:taxon-treatment>
