# Supplementary material for: A synopsis of centipedes in Brazilian caves: hidden species diversity that needs conservation (Myriapoda, Chilopoda)
Source: Zookeys. 2018 Feb 12;(737):13–56. doi: 10.3897/zookeys.737.20307 (PMC5904458; doi:10.3897/zookeys.737.20307)
Supplement: XML Treatment for Schendylops [file zookeys.737.20307-treatment46.xml]

<!DOCTYPE tp:taxon-treatment
  PUBLIC "-//TaxonX//DTD Taxonomic Treatment Publishing DTD v0 20100105//EN" "tax-treatment-NSO.dtd">
<tp:taxon-treatment xmlns:tp="http://www.plazi.org/taxpub"><tp:treatment-meta><kwd-group><label>Taxon classification</label><kwd><named-content xmlns:xlink="http://www.w3.org/1999/xlink" content-type="kingdom">Animalia</named-content></kwd><kwd><named-content xmlns:xlink="http://www.w3.org/1999/xlink" content-type="order">Scolopendromorpha</named-content></kwd><kwd><named-content xmlns:xlink="http://www.w3.org/1999/xlink" content-type="family">Scolopocryptopidae</named-content></kwd></kwd-group><mixed-citation publication-type="journal"><person-group><name><surname>Chagas-Jr</surname><given-names>Amazonas</given-names></name><name><surname>Bichuette</surname><given-names>Maria Elina</given-names></name></person-group><article-title>A synopsis of centipedes in Brazilian caves: hidden species diversity that needs conservation (<tp:taxon-name><tp:taxon-name-part taxon-name-part-type="subphylum">Myriapoda</tp:taxon-name-part></tp:taxon-name>, <tp:taxon-name><tp:taxon-name-part taxon-name-part-type="class">Chilopoda</tp:taxon-name-part></tp:taxon-name>)</article-title><source>Zookeys</source><day>12</day><month>2</month><year>2018</year><volume>2018</volume><issue>737</issue><fpage>13</fpage><lpage>56</lpage><pub-id pub-id-type="doi">10.3897/zookeys.737.20307</pub-id></mixed-citation></tp:treatment-meta><tp:nomenclature><tp:taxon-name>
                    <tp:taxon-name-part taxon-name-part-type="genus" reg="Schendylops">Schendylops</tp:taxon-name-part>
                  </tp:taxon-name><tp:taxon-status xmlns:xlink="http://www.w3.org/1999/xlink" xlink:type="simple">spp.</tp:taxon-status></tp:nomenclature><tp:treatment-sec sec-type="material" id="SECID0EEADI"><title>Material examined.</title><p>
                    <bold>PARÁ</bold>: Parauapebas (Equatorial Rainforest and “Campos Rupestres”), Iron Ore: Gruta N5S 37 CL, (<named-content xmlns:xlink="http://www.w3.org/1999/xlink" content-type="dwc:institutional_code" xlink:type="simple">MNRJ</named-content>) 1 spec, 07–12.x.2008, Andrade, R. et al.; Gruta N4E 05, (<named-content xmlns:xlink="http://www.w3.org/1999/xlink" content-type="dwc:institutional_code" xlink:type="simple">MZUSP</named-content>) 2 spec, 20.x–01.xi.2006, Andrade, R.; Gruta S11B 11, (<named-content xmlns:xlink="http://www.w3.org/1999/xlink" content-type="dwc:institutional_code" xlink:type="simple">MNRJ</named-content>) 9 spec, 23.viii–02.ix.2007, Andrade, R.; Gruta S11D 64, (<named-content xmlns:xlink="http://www.w3.org/1999/xlink" content-type="dwc:institutional_code" xlink:type="simple">MNRJ</named-content>) 4 spec, 23.viii–02.ix.2007, Andrade, R.; Gruta S11 B13E, (<named-content xmlns:xlink="http://www.w3.org/1999/xlink" content-type="dwc:institutional_code" xlink:type="simple">MNRJ</named-content>) 1 spec, 23.viii–02.ix.2007, Andrade, R.; Gruta N4WS 17, (<named-content xmlns:xlink="http://www.w3.org/1999/xlink" content-type="dwc:institutional_code" xlink:type="simple">MZUSP</named-content>) 1 spec, 20.x–01.xi.2006, Andrade, R.; Gruta N5S 10 CL, (<named-content xmlns:xlink="http://www.w3.org/1999/xlink" content-type="dwc:institutional_code" xlink:type="simple">MNRJ</named-content>) 2 spec, 7–12.x.2008, Andrade, R.; Gruta N4E 33, (<named-content xmlns:xlink="http://www.w3.org/1999/xlink" content-type="dwc:institutional_code" xlink:type="simple">MZUSP</named-content>) 1 spec, 08–12.ii.2007, Andrade, R.; Canaã dos Carajás (Equatorial Rainforest and “Campos Rupestres”), Iron Ore: Gruta S11C 0203 0214, (<named-content xmlns:xlink="http://www.w3.org/1999/xlink" content-type="dwc:institutional_code" xlink:type="simple">UFMT</named-content>) 3 spec, 31.vii.2015, BioEspeleo Consultoria Ambiental; Altamira (Equatorial Rainforest), Shale: Caverna Leonardo da Vinci, (<abbrev xmlns:xlink="http://www.w3.org/1999/xlink" content-type="institution" xlink:title="Universidade Federal de São Carlos, São Paulo, Brazil" id="ABBRID0EZBDI" xlink:type="simple">UFSCAR</abbrev>) 3 spec, xii.2010, Bichuette, ME., Gallão, JE., von Schimonsky, DM.; Curionópolis (Equatorial Rainforest and “Campos Rupestres”), Iron Ore: Gruta SL 74CL, (<named-content xmlns:xlink="http://www.w3.org/1999/xlink" content-type="dwc:institutional_code" xlink:type="simple">MNRJ</named-content>) 1 spec, 17–24.x.2008, Andrade, R.; <bold>GOIÁS</bold>: São Domingos (Cerrado), Limestone: Lapa São Bernardo II, (<abbrev xmlns:xlink="http://www.w3.org/1999/xlink" content-type="institution" xlink:title="Universidade Federal de São Carlos, São Paulo, Brazil" id="ABBRID0EFCDI" xlink:type="simple">UFSCAR</abbrev>) 1 spec, 19.v.2015, <!--PageBreak-->Bichuette, ME.; Lapa São Vicente II, (<abbrev xmlns:xlink="http://www.w3.org/1999/xlink" content-type="institution" xlink:title="Universidade Federal de São Carlos, São Paulo, Brazil" id="ABBRID0EMCDI" xlink:type="simple">UFSCAR</abbrev>) 1 spec, 06.iv.2016, Bichuette, ME.; Lapa Terra Ronca II, (<abbrev xmlns:xlink="http://www.w3.org/1999/xlink" content-type="institution" xlink:title="Universidade Federal de São Carlos, São Paulo, Brazil" id="ABBRID0ERCDI" xlink:type="simple">UFSCAR</abbrev>) 1 spec, 01.x.2012, Gallão, JE.; Lapa Angélica, (<abbrev xmlns:xlink="http://www.w3.org/1999/xlink" content-type="institution" xlink:title="Universidade Federal de São Carlos, São Paulo, Brazil" id="ABBRID0EWCDI" xlink:type="simple">UFSCAR</abbrev>) 1 spec, 29.iv.2011, Gallão, JE.; Lapa São Vicente II, (<abbrev xmlns:xlink="http://www.w3.org/1999/xlink" content-type="institution" xlink:title="Universidade Federal de São Carlos, São Paulo, Brazil" id="ABBRID0E2CDI" xlink:type="simple">UFSCAR</abbrev>) 1 spec, 06.iv.2016, Bichuette, ME.; <bold>BAHIA</bold>: Paripiranga (Caatinga), Limestone: Abismo do Lixo, (<abbrev xmlns:xlink="http://www.w3.org/1999/xlink" content-type="institution" xlink:title="Universidade Federal de São Carlos, São Paulo, Brazil" id="ABBRID0ECDDI" xlink:type="simple">UFSCAR</abbrev>) 1 spec, ix.2013, Rocha, KG.; Carinhanha (Caatinga), Limestone: Gruna da Altina, (<abbrev xmlns:xlink="http://www.w3.org/1999/xlink" content-type="institution" xlink:title="Universidade Federal de São Carlos, São Paulo, Brazil" id="ABBRID0EHDDI" xlink:type="simple">UFSCAR</abbrev>) 5 spec, 27.xi.2015, Bichuette, ME.; <bold>MINAS GERAIS</bold>: Presidente Olegário (Cerrado and Semideciduous seasonal forest), Limestone: Lapa da Fazenda São Bernardo, (<abbrev xmlns:xlink="http://www.w3.org/1999/xlink" content-type="institution" xlink:title="Universidade Federal de São Carlos, São Paulo, Brazil" id="ABBRID0EODDI" xlink:type="simple">UFSCAR</abbrev>) 1 spec, in 30.xi.2013, Bichuette, ME., Zepon, T., Resende, LPA., Ribeiro, IA.; Monjolos (Cerrado), Limestone: Toca do Geraldo, (<abbrev xmlns:xlink="http://www.w3.org/1999/xlink" content-type="institution" xlink:title="Universidade Federal de São Carlos, São Paulo, Brazil" id="ABBRID0ETDDI" xlink:type="simple">UFSCAR</abbrev>) 1 spec, 30.x.14, Fonseca-Ferreira, R.; Januária (Cerrado-Caatinga transition), Limestone: Gruta do Janelão, (<abbrev xmlns:xlink="http://www.w3.org/1999/xlink" content-type="institution" xlink:title="Universidade Federal de São Carlos, São Paulo, Brazil" id="ABBRID0EYDDI" xlink:type="simple">UFSCAR</abbrev>) 2 spec, 22.vii.2012, Bichuette, ME.</p></tp:treatment-sec><tp:treatment-sec sec-type="distribution" id="SECID0E4DDI"><title>Distribution.</title><p>Over 60 <italic><tp:taxon-name><tp:taxon-name-part taxon-name-part-type="genus" reg="Schendylops">Schendylops</tp:taxon-name-part></tp:taxon-name></italic> species exist worldwide, but only 16 species have been found in Brazil, with none previously known to inhabit Brazilian caves. Most <italic><tp:taxon-name><tp:taxon-name-part taxon-name-part-type="genus" reg="Schendylops">Schendylops</tp:taxon-name-part></tp:taxon-name></italic> species are from the Amazonia (<xref ref-type="bibr" rid="B31">Foddai et al. 2002</xref>) and Atlantic Rainforests in São Paulo, Rio de Janeiro, and Santa Catarina (Bücher 1940, 1942). Some species also occur in northeastern Brazil (Paraíba) (Bücher 1940, 1942). Here, we recorded <italic><tp:taxon-name><tp:taxon-name-part taxon-name-part-type="genus" reg="Schendylops">Schendylops</tp:taxon-name-part></tp:taxon-name></italic> in iron ore and sandstone caves from Pará, as well as limestone caves from Goiás, Bahia, and Minas Gerais. Thus, the genus’ distribution was extended to central Brazil, Minas Gerais, and Bahia.</p></tp:treatment-sec><ref-list><ref id="B31"><mixed-citation xmlns:xlink="http://www.w3.org/1999/xlink" xlink:type="simple">
          <person-group><name name-style="western"><surname>Foddai</surname><given-names>D</given-names></name><name name-style="western"><surname>Pereira</surname><given-names>LA</given-names></name><name name-style="western"><surname>Minelli</surname><given-names>A</given-names></name></person-group> (<year>2002</year>) <article-title><tp:taxon-name><tp:taxon-name-part taxon-name-part-type="order">Geophilomorpha</tp:taxon-name-part></tp:taxon-name>.</article-title> In: <person-group><name name-style="western"><surname>Adis</surname><given-names>J</given-names></name></person-group> (<role>Ed.</role>) <issue-title>Amazonian Arachnida and Myriapoda.</issue-title> <source>Pensoft, Sofia, Moscow</source>, <fpage>459</fpage>–<lpage>474</lpage>.</mixed-citation></ref></ref-list></tp:taxon-treatment>
